# Supplementary material for: Immatures of the New World treehopper tribe Amastrini (Hemiptera, Membracidae, Smiliinae) with a key to genera
Source: Zookeys. 2015 Sep 30;(524):65–87. doi: 10.3897/zookeys.524.5951 (PMC4602291; doi:10.3897/zookeys.524.5951)
Supplement: XML Treatment for Amastris [file zookeys.524.5951-treatment1.xml]

<!DOCTYPE tp:taxon-treatment
  PUBLIC "-//TaxonX//DTD Taxonomic Treatment Publishing DTD v0 20100105//EN" "tax-treatment-NSO.dtd">
<tp:taxon-treatment xmlns:tp="http://www.plazi.org/taxpub"><tp:treatment-meta><kwd-group><label>Taxon classification</label><kwd><named-content content-type="kingdom">Animalia</named-content></kwd><kwd><named-content content-type="order">Hemiptera</named-content></kwd><kwd><named-content content-type="family">Membracidae</named-content></kwd></kwd-group><mixed-citation publication-type="journal"><person-group><name><surname>McKamey</surname><given-names>Stuart H.</given-names></name><name><surname>Wallner</surname><given-names>Adam M.</given-names></name><name><surname>Porter</surname><given-names>Mitchell J.</given-names></name></person-group><article-title>Immatures of the New World treehopper tribe <tp:taxon-name><tp:taxon-name-part taxon-name-part-type="tribe">Amastrini</tp:taxon-name-part></tp:taxon-name> (<tp:taxon-name><tp:taxon-name-part taxon-name-part-type="order">Hemiptera</tp:taxon-name-part></tp:taxon-name>, <tp:taxon-name><tp:taxon-name-part taxon-name-part-type="family">Membracidae</tp:taxon-name-part></tp:taxon-name>, <tp:taxon-name><tp:taxon-name-part taxon-name-part-type="subfamily">Smiliinae</tp:taxon-name-part></tp:taxon-name>) with a key to genera</article-title><source>Zookeys</source><day>30</day><month>9</month><year>2015</year><volume>2015</volume><issue>524</issue><fpage>65</fpage><lpage>87</lpage><pub-id pub-id-type="doi">10.3897/zookeys.524.5951</pub-id></mixed-citation></tp:treatment-meta><tp:nomenclature><tp:taxon-name>
                        <tp:taxon-name-part taxon-name-part-type="genus">Amastris</tp:taxon-name-part>
                    </tp:taxon-name><tp:taxon-authority>Stål</tp:taxon-authority><xref ref-type="fig" rid="F2">Figs 12–20</xref><xref ref-type="fig" rid="F6">, 42–49</xref><xref ref-type="fig" rid="F8">, 65</xref></tp:nomenclature><tp:treatment-sec sec-type="Diagnosis"><title>Diagnosis.</title><p>Usually with the following characters: head and thorax without scoli; posterior extension of pronotum not surpassing anterior margin of metanotum; terga III-VIII with paired, short, chalazal scoli of subequal size; body including wing pad densely covered with chalazae bearing short setae.</p></tp:treatment-sec><tp:treatment-sec sec-type="Nymphal description"><title>Nymphal description.</title><p><bold><italic>Overall body.</italic></bold> Chalazal setae short; dorsal contour of abdomen in lateral view curvilinear or linear; scoli parallel (except tightly appressed in <italic><tp:taxon-name><tp:taxon-name-part taxon-name-part-type="genus">Amastris</tp:taxon-name-part></tp:taxon-name></italic> sp. 5). <bold><italic>Head.</italic></bold> Scoli absent; chalazal setae simple, needlelike. <bold><italic>Prothorax.</italic></bold> Pre- and postmetopidum without scoli; posterior extension of pronotum not surpassing anterior margin of metanotum. <bold><italic>Mesothorax.</italic></bold> With paired enlarged chalazae dorsally; scoli absent; forewing pad costal margin straight or sinuate, with enlarged chalazae only along base; forewing pad chalazae sparse, chalazal setae short; lateral rows of abdomen not extending onto meso- and metathorax. <bold><italic>Metathorax.</italic></bold> Dorsally with paired scoli; scolar chalazae bearing tuberculate chalazae; scolar directed dorsally or posteriorly; dorsal scoli relative size to themselves scoli 2-4 5 basal width. <bold><italic>Legs.</italic></bold> Chalazae of tibia on lateral margins and many on dorsal surface. <bold><italic>Abdomen.</italic></bold> Terga III-VIII ventrolateral margins with single enlarged chalaza; terga III-VIII dorsal scoli all subequal in size, tallest about 2-4 5 basal width, apices acute; tergum IV dorsal scoli basally directed dorsoposteriorly, distally directed posteriorly; terga III-VIII with 2 lateral rows of enlarged chalazae. Segment IX. Dorsal length subequal to combined length of segments IV-VIII; apex without dorsal enlarged chalazae or scoli; ventral extension subequal to dorsal extension.</p></tp:treatment-sec><tp:treatment-sec sec-type="material"><title>Material examined.</title><p><italic><tp:taxon-name><tp:taxon-name-part taxon-name-part-type="genus">Amastris</tp:taxon-name-part> <tp:taxon-name-part taxon-name-part-type="species">elevata</tp:taxon-name-part></tp:taxon-name></italic>, 1 nymph, 1 ant, GUYANA: Demerera Co., nr Lukabuna Crk, Georgetown-Linden Hwy, ca km55, 13 July 1987, elev. ca 50m. S.H. McKamey lot #87-14c (<abbrev xmlns:xlink="http://www.w3.org/1999/xlink" content-type="institution" xlink:title="National Museum of Natural History in Washington, D.C." xlink:type="simple">USNM</abbrev>); <italic><tp:taxon-name><tp:taxon-name-part taxon-name-part-type="genus">Amastris</tp:taxon-name-part> <tp:taxon-name-part taxon-name-part-type="species">obtegens</tp:taxon-name-part></tp:taxon-name></italic> (Fabricius), 1 adult, 1 nymph, Mazaruni-Potaro, ca 13 rd km S Bartica, ca 100m, 17 August 1987, S.H. McKamey lot#87-0817-g (<abbrev xmlns:xlink="http://www.w3.org/1999/xlink" content-type="institution" xlink:title="National Museum of Natural History in Washington, D.C." xlink:type="simple">USNM</abbrev>); <italic><tp:taxon-name><tp:taxon-name-part taxon-name-part-type="genus">Amastris</tp:taxon-name-part></tp:taxon-name></italic> sp. 1, 1 adult, 1 nymph, Mazaruni-Potaro, Bartica, 94m. 8 August 1987, S.H. McKamey lot#87-140a (<abbrev xmlns:xlink="http://www.w3.org/1999/xlink" content-type="institution" xlink:title="National Museum of Natural History in Washington, D.C." xlink:type="simple">USNM</abbrev>); <italic><tp:taxon-name><tp:taxon-name-part taxon-name-part-type="genus">Amastris</tp:taxon-name-part> <tp:taxon-name-part taxon-name-part-type="species">exigua</tp:taxon-name-part></tp:taxon-name></italic> Broomfield, 1 adult, 1 nymph, ECUADOR: Pastaza-Puyo, 960m, 2 March 1986, S.H. McKamey lot#86-0302-34 (<abbrev xmlns:xlink="http://www.w3.org/1999/xlink" content-type="institution" xlink:title="National Museum of Natural History in Washington, D.C." xlink:type="simple">USNM</abbrev>); <italic><tp:taxon-name><tp:taxon-name-part taxon-name-part-type="genus">Amastris</tp:taxon-name-part></tp:taxon-name></italic> sp. 2, 1 adult, 1 nymph, Napo. Coca. 9–19 February 1986, 249m. McKamey, Coll. #86-0212-10 (<abbrev xmlns:xlink="http://www.w3.org/1999/xlink" content-type="institution" xlink:title="National Museum of Natural History in Washington, D.C." xlink:type="simple">USNM</abbrev>); <italic><tp:taxon-name><tp:taxon-name-part taxon-name-part-type="genus">Amastris</tp:taxon-name-part></tp:taxon-name></italic> sp. 3, 1 adult, 1 nymph, Moroni-Santigao. Macas, 9 May 1986, 1070m, S.H. McKamey lot# 86-0509-2 (<abbrev xmlns:xlink="http://www.w3.org/1999/xlink" content-type="institution" xlink:title="National Museum of Natural History in Washington, D.C." xlink:type="simple">USNM</abbrev>). <italic><tp:taxon-name><tp:taxon-name-part taxon-name-part-type="genus">Amastris</tp:taxon-name-part></tp:taxon-name></italic> sp. 4, 1 adult, 1 nymph, GUYANA, Demerara Co., ca 46 rd km S of Linden, ca. 70m, 13-Aug 1987, S.H. McKamey lot#87-160a,b <abbrev xmlns:xlink="http://www.w3.org/1999/xlink" content-type="institution" xlink:title="National Museum of Natural History in Washington, D.C." xlink:type="simple">USNM</abbrev>); <italic><tp:taxon-name><tp:taxon-name-part taxon-name-part-type="genus">Amastris</tp:taxon-name-part></tp:taxon-name></italic> sp. 5, 1 adult, 1 nymph, Pichincha, Tinalandia, 16 km E Sto. Domingo de los Colorados. 16–20 April 1986. ca 600m, S.H. McKamey lot#86-0419-2 (<abbrev xmlns:xlink="http://www.w3.org/1999/xlink" content-type="institution" xlink:title="National Museum of Natural History in Washington, D.C." xlink:type="simple">USNM</abbrev>); <italic><tp:taxon-name><tp:taxon-name-part taxon-name-part-type="genus">Amastris</tp:taxon-name-part></tp:taxon-name></italic> sp. 6, 2 adults, 1 nymph, Napo, Limoncocha, 22 August 1988, S.H. McKamey coll#88-42d (<abbrev xmlns:xlink="http://www.w3.org/1999/xlink" content-type="institution" xlink:title="National Museum of Natural History in Washington, D.C." xlink:type="simple">USNM</abbrev>).</p></tp:treatment-sec><tp:treatment-sec sec-type="Distribution"><title>Distribution.</title><p>Brazil and Peru northward to the United States.</p></tp:treatment-sec><tp:treatment-sec sec-type="Biology"><title>Biology.</title><p>As far as known, all <italic><tp:taxon-name><tp:taxon-name-part taxon-name-part-type="genus">Amastris</tp:taxon-name-part></tp:taxon-name></italic> are subsocial, with the female parent sitting atop her uncovered egg mass, which are inserted into stems of the host, and tending her nymphs after hatching (Fig. <xref ref-type="fig" rid="F8">65</xref>). Nymphal aggregations are almost always ant-attended. Ant specimens pinned under vouchers include <italic><tp:taxon-name><tp:taxon-name-part taxon-name-part-type="genus">Camponotus</tp:taxon-name-part></tp:taxon-name></italic>, <italic><tp:taxon-name><tp:taxon-name-part taxon-name-part-type="genus">Crematogaster</tp:taxon-name-part></tp:taxon-name></italic>, and <italic><tp:taxon-name><tp:taxon-name-part taxon-name-part-type="genus">Azteca</tp:taxon-name-part></tp:taxon-name></italic>.</p></tp:treatment-sec><tp:treatment-sec sec-type="Discussion"><title>Discussion.</title><p><xref ref-type="bibr" rid="B5">Broomfield (1976)</xref> revised this large genus, but many species remain undescribed, including some of the specimens examined here. Nymphs of the genus <italic><tp:taxon-name><tp:taxon-name-part taxon-name-part-type="genus">Amastris</tp:taxon-name-part></tp:taxon-name></italic> Stål are difficult to characterize because some species bear no distinguishing enlarged chalazae or scoli or other features and thus resemble some taxa of other <tp:taxon-name><tp:taxon-name-part taxon-name-part-type="subfamily">Smiliinae</tp:taxon-name-part></tp:taxon-name> tribes and even other subfamilies.</p><fig id="F6" position="float" orientation="portrait"><label>Figures 42–53.</label><caption><p>Amastrine anterior views. <bold>42</bold> <italic><tp:taxon-name><tp:taxon-name-part taxon-name-part-type="genus">Amastris</tp:taxon-name-part> <tp:taxon-name-part taxon-name-part-type="species">elevata</tp:taxon-name-part></tp:taxon-name></italic> <bold>43</bold> <italic><tp:taxon-name><tp:taxon-name-part taxon-name-part-type="genus">Amastris</tp:taxon-name-part> <tp:taxon-name-part taxon-name-part-type="species">exigua</tp:taxon-name-part></tp:taxon-name></italic> <bold>44</bold> <italic><tp:taxon-name><tp:taxon-name-part taxon-name-part-type="genus">Amastris</tp:taxon-name-part> <tp:taxon-name-part taxon-name-part-type="species">obtegens</tp:taxon-name-part></tp:taxon-name></italic> <bold>45</bold> <italic><tp:taxon-name><tp:taxon-name-part taxon-name-part-type="genus">Amastris</tp:taxon-name-part></tp:taxon-name></italic> sp. 1 <bold>46</bold> <italic><tp:taxon-name><tp:taxon-name-part taxon-name-part-type="genus">Amastris</tp:taxon-name-part></tp:taxon-name></italic> sp. 2 <bold>47</bold> <italic><tp:taxon-name><tp:taxon-name-part taxon-name-part-type="genus">Amastris</tp:taxon-name-part></tp:taxon-name></italic> sp. 3 <bold>48</bold> <italic><tp:taxon-name><tp:taxon-name-part taxon-name-part-type="genus">Amastris</tp:taxon-name-part></tp:taxon-name></italic> sp. 4 <bold>49</bold> <italic><tp:taxon-name><tp:taxon-name-part taxon-name-part-type="genus">Amastris</tp:taxon-name-part></tp:taxon-name></italic> sp. 5 <bold>50</bold> <italic><tp:taxon-name><tp:taxon-name-part taxon-name-part-type="genus">Bajulata</tp:taxon-name-part> <tp:taxon-name-part taxon-name-part-type="species">bajula</tp:taxon-name-part></tp:taxon-name></italic> <bold>51</bold> <italic><tp:taxon-name><tp:taxon-name-part taxon-name-part-type="genus">Erosne</tp:taxon-name-part></tp:taxon-name></italic> sp. exuvia <bold>52</bold> <italic><tp:taxon-name><tp:taxon-name-part taxon-name-part-type="genus">Harmonides</tp:taxon-name-part> <tp:taxon-name-part taxon-name-part-type="species">reticulata</tp:taxon-name-part></tp:taxon-name></italic> <bold>53</bold> <italic><tp:taxon-name><tp:taxon-name-part taxon-name-part-type="genus">Harmonides</tp:taxon-name-part></tp:taxon-name></italic> sp. 1.</p></caption><graphic xmlns:xlink="http://www.w3.org/1999/xlink" xlink:href="zookeys-524-065-g006.jpg" position="float" orientation="portrait" xlink:type="simple" id="oo_58711.jpg"/></fig></tp:treatment-sec><tp:treatment-sec><!--Section generated to contain objects referenced in tp:taxon-treatment.--><fig id="F2" position="float" orientation="portrait"><label>Figures 12–20.</label><caption><p><italic><tp:taxon-name><tp:taxon-name-part taxon-name-part-type="genus">Amastris</tp:taxon-name-part></tp:taxon-name></italic> species in lateral view. <bold>12</bold> <italic><tp:taxon-name><tp:taxon-name-part taxon-name-part-type="genus">Amastris</tp:taxon-name-part> <tp:taxon-name-part taxon-name-part-type="species">elevata</tp:taxon-name-part></tp:taxon-name></italic> <bold>13</bold> <italic><tp:taxon-name><tp:taxon-name-part taxon-name-part-type="genus">Amastris</tp:taxon-name-part> <tp:taxon-name-part taxon-name-part-type="species">exigua</tp:taxon-name-part></tp:taxon-name></italic> <bold>14</bold> <italic><tp:taxon-name><tp:taxon-name-part taxon-name-part-type="genus">Amastris</tp:taxon-name-part> <tp:taxon-name-part taxon-name-part-type="species">obtegens</tp:taxon-name-part></tp:taxon-name></italic> <bold>15–16</bold> <italic><tp:taxon-name><tp:taxon-name-part taxon-name-part-type="genus">Amastris</tp:taxon-name-part></tp:taxon-name></italic> sp. <bold>16</bold> habitus and detail <bold>17</bold> <italic><tp:taxon-name><tp:taxon-name-part taxon-name-part-type="genus">Amastris</tp:taxon-name-part></tp:taxon-name></italic> sp. 2. <bold>18</bold> <italic><tp:taxon-name><tp:taxon-name-part taxon-name-part-type="genus">Amastris</tp:taxon-name-part></tp:taxon-name></italic> sp. 3 <bold>19</bold> <italic><tp:taxon-name><tp:taxon-name-part taxon-name-part-type="genus">Amastris</tp:taxon-name-part></tp:taxon-name></italic> sp. 4 <bold>20</bold> <italic><tp:taxon-name><tp:taxon-name-part taxon-name-part-type="genus">Amastris</tp:taxon-name-part></tp:taxon-name></italic> sp. 5.</p></caption><graphic xmlns:xlink="http://www.w3.org/1999/xlink" xlink:href="zookeys-524-065-g002.jpg" position="float" orientation="portrait" xlink:type="simple" id="oo_58707.jpg"/></fig><fig id="F8" position="float" orientation="portrait"><label>Figure 65.</label><caption><p><italic><tp:taxon-name><tp:taxon-name-part taxon-name-part-type="genus">Amastris</tp:taxon-name-part></tp:taxon-name></italic> sp. (apparently undescribed) adult and nymphs in Brazil on <italic><tp:taxon-name><tp:taxon-name-part taxon-name-part-type="genus">Byrsonima</tp:taxon-name-part></tp:taxon-name></italic> sp. (<tp:taxon-name><tp:taxon-name-part taxon-name-part-type="family">Malpighiaceae</tp:taxon-name-part></tp:taxon-name>), with ant in background (courtesy of Javier Ibarra Isassi).</p></caption><graphic xmlns:xlink="http://www.w3.org/1999/xlink" xlink:href="zookeys-524-065-g008.jpg" position="float" orientation="portrait" xlink:type="simple" id="oo_58714.jpg"/></fig></tp:treatment-sec><ref-list><ref id="B5"><mixed-citation xmlns:xlink="http://www.w3.org/1999/xlink" xlink:type="simple"><person-group><name name-style="western"><surname>Broomfield</surname><given-names>PS</given-names></name></person-group> (<year>1976</year>) <article-title>A revision of the genus <italic><tp:taxon-name><tp:taxon-name-part taxon-name-part-type="genus">Amastris</tp:taxon-name-part></tp:taxon-name></italic> <tp:taxon-name><tp:taxon-name-part taxon-name-part-type="suborder">Homoptera</tp:taxon-name-part></tp:taxon-name> <tp:taxon-name><tp:taxon-name-part taxon-name-part-type="family">Membracidae</tp:taxon-name-part></tp:taxon-name>.</article-title> <source>Bulletin of the British Museum (Natural History) Entomology</source> <volume>33</volume>: <fpage>349</fpage>–<lpage>460</lpage>. </mixed-citation></ref></ref-list></tp:taxon-treatment>
