# Supplementary material for: Immatures of the New World treehopper tribe Amastrini (Hemiptera, Membracidae, Smiliinae) with a key to genera
Source: Zookeys. 2015 Sep 30;(524):65–87. doi: 10.3897/zookeys.524.5951 (PMC4602291; doi:10.3897/zookeys.524.5951)
Supplement: XML Treatment for Erosne [file zookeys.524.5951-treatment3.xml]

<!DOCTYPE tp:taxon-treatment
  PUBLIC "-//TaxonX//DTD Taxonomic Treatment Publishing DTD v0 20100105//EN" "tax-treatment-NSO.dtd">
<tp:taxon-treatment xmlns:tp="http://www.plazi.org/taxpub"><tp:treatment-meta><kwd-group><label>Taxon classification</label><kwd><named-content content-type="kingdom">Animalia</named-content></kwd><kwd><named-content content-type="order">Hemiptera</named-content></kwd><kwd><named-content content-type="family">Membracidae</named-content></kwd></kwd-group><mixed-citation publication-type="journal"><person-group><name><surname>McKamey</surname><given-names>Stuart H.</given-names></name><name><surname>Wallner</surname><given-names>Adam M.</given-names></name><name><surname>Porter</surname><given-names>Mitchell J.</given-names></name></person-group><article-title>Immatures of the New World treehopper tribe <tp:taxon-name><tp:taxon-name-part taxon-name-part-type="tribe">Amastrini</tp:taxon-name-part></tp:taxon-name> (<tp:taxon-name><tp:taxon-name-part taxon-name-part-type="order">Hemiptera</tp:taxon-name-part></tp:taxon-name>, <tp:taxon-name><tp:taxon-name-part taxon-name-part-type="family">Membracidae</tp:taxon-name-part></tp:taxon-name>, <tp:taxon-name><tp:taxon-name-part taxon-name-part-type="subfamily">Smiliinae</tp:taxon-name-part></tp:taxon-name>) with a key to genera</article-title><source>Zookeys</source><day>30</day><month>9</month><year>2015</year><volume>2015</volume><issue>524</issue><fpage>65</fpage><lpage>87</lpage><pub-id pub-id-type="doi">10.3897/zookeys.524.5951</pub-id></mixed-citation></tp:treatment-meta><tp:nomenclature><tp:taxon-name>
                        <tp:taxon-name-part taxon-name-part-type="genus">Erosne</tp:taxon-name-part>
                    </tp:taxon-name><tp:taxon-authority>Stål</tp:taxon-authority><xref ref-type="fig" rid="F3">Figs 23</xref><xref ref-type="fig" rid="F6">, 51</xref></tp:nomenclature><tp:treatment-sec sec-type="Diagnosis"><title>Diagnosis.</title><p>Head and thorax without scoli; posterior extension of pronotum slightly surpassing anterior margin of metanotum; terga III-VIII with paired, short, chalazal scoli of subequal size; body including wing pad densely covered with chalazae bearing short setae.</p></tp:treatment-sec><tp:treatment-sec sec-type="Nymphal description"><title>Nymphal description.</title><p><bold><italic>Overall body.</italic></bold> Chalazal setae short; dorsal contour of abdomen in lateral view curvilinear. <bold><italic>Head.</italic></bold> Scoli absent; chalazal setae simple, needlelike; <bold><italic>Prothorax.</italic></bold> Pre- and postmetopidium without scoli; posterior extension of pronotum slightly surpasses anterior margin of metanotum. <bold><italic>Mesothorax.</italic></bold> With paired cluster of enlarged chalazae dorsally; scoli absent; forewing pad anterior costal margin straight; forewing pad chalazae dense, chalazal setae short; forewing pad costal chalazae only present at base. <bold><italic>Metathorax.</italic></bold> With paired cluster of enlarged chalazae dorsally; scoli absent. <bold><italic>Legs.</italic></bold> Chalazae of tibia on anterior and posterior lateral margin and dorsal surface. <bold><italic>Abdomen.</italic></bold> Terga III-VIII ventrolateral margins with single enlarged chalaza; dorsal scoli all subequal in size, tallest dorsal scoli about 2-4 5 basal width; tergum IV dorsal scoli basally directed dorsally or almost so, distally directed posteriorly; terga III-VIII lateral rows not manifested; tergum III with paired dorsal, apically acute scoli. Segment IX. Dorsal length subequal to combined length of segments V-VIII; dorsally without enlarged chalazae or scoli at apex; ventral extension subequal to dorsal extension.</p></tp:treatment-sec><tp:treatment-sec sec-type="material"><title>Material examined.</title><p><italic><tp:taxon-name><tp:taxon-name-part taxon-name-part-type="genus">Erosne</tp:taxon-name-part></tp:taxon-name></italic> sp., 2 adults, 1 exuvia, VENEZUELA: Ed. Merida Lagunillas, 17 July 1984, S.H. McKamey, Coll. (<abbrev xmlns:xlink="http://www.w3.org/1999/xlink" content-type="institution" xlink:title="National Museum of Natural History in Washington, D.C." xlink:type="simple">USNM</abbrev>).</p></tp:treatment-sec><tp:treatment-sec sec-type="Distribution"><title>Distribution.</title><p>Brazil to northern South America.</p></tp:treatment-sec><tp:treatment-sec sec-type="Discussion"><title>Discussion.</title><p>At present, the only feature found to distinguish <italic><tp:taxon-name><tp:taxon-name-part taxon-name-part-type="genus">Erosne</tp:taxon-name-part></tp:taxon-name></italic> nymphs from <italic><tp:taxon-name><tp:taxon-name-part taxon-name-part-type="genus">Amastris</tp:taxon-name-part></tp:taxon-name></italic> is the slightly further posterior extension of the pronotum in <italic><tp:taxon-name><tp:taxon-name-part taxon-name-part-type="genus">Erosne</tp:taxon-name-part></tp:taxon-name></italic>, which is undoudtedly coupled with the more extensive pronotum in the adults. The <italic><tp:taxon-name><tp:taxon-name-part taxon-name-part-type="genus">Erosne</tp:taxon-name-part></tp:taxon-name></italic> species examined is new.</p></tp:treatment-sec><tp:treatment-sec><!--Section generated to contain objects referenced in tp:taxon-treatment.--><fig id="F3" position="float" orientation="portrait"><label>Figures 21–28.</label><caption><p>Amastrine lateral views. <bold>21–22</bold> <italic><tp:taxon-name><tp:taxon-name-part taxon-name-part-type="genus">Bajulata</tp:taxon-name-part> <tp:taxon-name-part taxon-name-part-type="species">bajula</tp:taxon-name-part></tp:taxon-name></italic>, habitus and detail, showing the single medial scoli appressed to the following segments <bold>23</bold> <italic><tp:taxon-name><tp:taxon-name-part taxon-name-part-type="genus">Erosne</tp:taxon-name-part></tp:taxon-name></italic> sp. exuvia <bold>24</bold> <italic><tp:taxon-name><tp:taxon-name-part taxon-name-part-type="genus">Harmonides</tp:taxon-name-part> <tp:taxon-name-part taxon-name-part-type="species">reticulata</tp:taxon-name-part></tp:taxon-name></italic> <bold>25</bold> <italic><tp:taxon-name><tp:taxon-name-part taxon-name-part-type="genus">Harmonides</tp:taxon-name-part></tp:taxon-name></italic> sp. 1. <bold>26–27</bold> <italic><tp:taxon-name><tp:taxon-name-part taxon-name-part-type="genus">Idioderma</tp:taxon-name-part> <tp:taxon-name-part taxon-name-part-type="species">virescens</tp:taxon-name-part></tp:taxon-name></italic>, exuvia, habitus and detail <bold>28</bold> <italic><tp:taxon-name><tp:taxon-name-part taxon-name-part-type="genus">Neotynelia</tp:taxon-name-part> <tp:taxon-name-part taxon-name-part-type="species">nigra</tp:taxon-name-part></tp:taxon-name></italic>.</p></caption><graphic xmlns:xlink="http://www.w3.org/1999/xlink" xlink:href="zookeys-524-065-g003.jpg" position="float" orientation="portrait" xlink:type="simple" id="oo_58708.jpg"/></fig><fig id="F6" position="float" orientation="portrait"><label>Figures 42–53.</label><caption><p>Amastrine anterior views. <bold>42</bold> <italic><tp:taxon-name><tp:taxon-name-part taxon-name-part-type="genus">Amastris</tp:taxon-name-part> <tp:taxon-name-part taxon-name-part-type="species">elevata</tp:taxon-name-part></tp:taxon-name></italic> <bold>43</bold> <italic><tp:taxon-name><tp:taxon-name-part taxon-name-part-type="genus">Amastris</tp:taxon-name-part> <tp:taxon-name-part taxon-name-part-type="species">exigua</tp:taxon-name-part></tp:taxon-name></italic> <bold>44</bold> <italic><tp:taxon-name><tp:taxon-name-part taxon-name-part-type="genus">Amastris</tp:taxon-name-part> <tp:taxon-name-part taxon-name-part-type="species">obtegens</tp:taxon-name-part></tp:taxon-name></italic> <bold>45</bold> <italic><tp:taxon-name><tp:taxon-name-part taxon-name-part-type="genus">Amastris</tp:taxon-name-part></tp:taxon-name></italic> sp. 1 <bold>46</bold> <italic><tp:taxon-name><tp:taxon-name-part taxon-name-part-type="genus">Amastris</tp:taxon-name-part></tp:taxon-name></italic> sp. 2 <bold>47</bold> <italic><tp:taxon-name><tp:taxon-name-part taxon-name-part-type="genus">Amastris</tp:taxon-name-part></tp:taxon-name></italic> sp. 3 <bold>48</bold> <italic><tp:taxon-name><tp:taxon-name-part taxon-name-part-type="genus">Amastris</tp:taxon-name-part></tp:taxon-name></italic> sp. 4 <bold>49</bold> <italic><tp:taxon-name><tp:taxon-name-part taxon-name-part-type="genus">Amastris</tp:taxon-name-part></tp:taxon-name></italic> sp. 5 <bold>50</bold> <italic><tp:taxon-name><tp:taxon-name-part taxon-name-part-type="genus">Bajulata</tp:taxon-name-part> <tp:taxon-name-part taxon-name-part-type="species">bajula</tp:taxon-name-part></tp:taxon-name></italic> <bold>51</bold> <italic><tp:taxon-name><tp:taxon-name-part taxon-name-part-type="genus">Erosne</tp:taxon-name-part></tp:taxon-name></italic> sp. exuvia <bold>52</bold> <italic><tp:taxon-name><tp:taxon-name-part taxon-name-part-type="genus">Harmonides</tp:taxon-name-part> <tp:taxon-name-part taxon-name-part-type="species">reticulata</tp:taxon-name-part></tp:taxon-name></italic> <bold>53</bold> <italic><tp:taxon-name><tp:taxon-name-part taxon-name-part-type="genus">Harmonides</tp:taxon-name-part></tp:taxon-name></italic> sp. 1.</p></caption><graphic xmlns:xlink="http://www.w3.org/1999/xlink" xlink:href="zookeys-524-065-g006.jpg" position="float" orientation="portrait" xlink:type="simple" id="oo_58711.jpg"/></fig></tp:treatment-sec></tp:taxon-treatment>
