# Supplementary material for: Immatures of the New World treehopper tribe Amastrini (Hemiptera, Membracidae, Smiliinae) with a key to genera
Source: Zookeys. 2015 Sep 30;(524):65–87. doi: 10.3897/zookeys.524.5951 (PMC4602291; doi:10.3897/zookeys.524.5951)
Supplement: XML Treatment for Harmonides [file zookeys.524.5951-treatment4.xml]

<!DOCTYPE tp:taxon-treatment
  PUBLIC "-//TaxonX//DTD Taxonomic Treatment Publishing DTD v0 20100105//EN" "tax-treatment-NSO.dtd">
<tp:taxon-treatment xmlns:tp="http://www.plazi.org/taxpub"><tp:treatment-meta><kwd-group><label>Taxon classification</label><kwd><named-content content-type="kingdom">Animalia</named-content></kwd><kwd><named-content content-type="order">Hemiptera</named-content></kwd><kwd><named-content content-type="family">Membracidae</named-content></kwd></kwd-group><mixed-citation publication-type="journal"><person-group><name><surname>McKamey</surname><given-names>Stuart H.</given-names></name><name><surname>Wallner</surname><given-names>Adam M.</given-names></name><name><surname>Porter</surname><given-names>Mitchell J.</given-names></name></person-group><article-title>Immatures of the New World treehopper tribe <tp:taxon-name><tp:taxon-name-part taxon-name-part-type="tribe">Amastrini</tp:taxon-name-part></tp:taxon-name> (<tp:taxon-name><tp:taxon-name-part taxon-name-part-type="order">Hemiptera</tp:taxon-name-part></tp:taxon-name>, <tp:taxon-name><tp:taxon-name-part taxon-name-part-type="family">Membracidae</tp:taxon-name-part></tp:taxon-name>, <tp:taxon-name><tp:taxon-name-part taxon-name-part-type="subfamily">Smiliinae</tp:taxon-name-part></tp:taxon-name>) with a key to genera</article-title><source>Zookeys</source><day>30</day><month>9</month><year>2015</year><volume>2015</volume><issue>524</issue><fpage>65</fpage><lpage>87</lpage><pub-id pub-id-type="doi">10.3897/zookeys.524.5951</pub-id></mixed-citation></tp:treatment-meta><tp:nomenclature><tp:taxon-name>
                        <tp:taxon-name-part taxon-name-part-type="genus">Harmonides</tp:taxon-name-part>
                    </tp:taxon-name><tp:taxon-authority>Kirkaldy</tp:taxon-authority><xref ref-type="fig" rid="F3">Figs 24–25</xref><xref ref-type="fig" rid="F6">, 52–53</xref></tp:nomenclature><tp:treatment-sec sec-type="Diagnosis"><title>Diagnosis.</title><p>Head and pronotum without scoli; meso- and metanota and terga III-VIII each with short paired scoli; body evenly covered with chalazae with long setae.</p></tp:treatment-sec><tp:treatment-sec sec-type="Nymphal description"><title>Nymphal description.</title><p><bold><italic>Overall body.</italic></bold> Chalazal setae long; dorsal contour of abdomen in lateral view curvilinear; scoli splayed away from each other. <bold><italic>Head.</italic></bold> Scoli present or absent; scoli, if present, directed dorsad; chalazal setae simple, hairlike. <bold><italic>Prothorax.</italic></bold> Premetopidium scoli present or absent; premetopidium scoli, if present, directed anteriorly, and about 2-4 5 basal width; postmetopidium scoli absent; posterior extension of pronotum surpasses anterior margin of metanotum. <bold><italic>Mesothorax.</italic></bold> With paired scoli dorsally; scoli bearing tuberculate chalazae or without chalazae; scoli directed anteriorly or dorsally; forewing pad costal margin straight; forewing pad chalazae sparsly, their setae short; dorsal scoli 2-4 5 basal width; forewing pad without costal chalazae. <bold><italic>Metathorax.</italic></bold> With paired scoli dorsally, directed dorsally or almost so, 2-4 5 basal width, bearing tuberculate chalazae. <bold><italic>Legs.</italic></bold> Chalazae of tibia on both lateral margins but with or without chalazae on dorsal surface also. <bold><italic>Abdomen.</italic></bold> Terga III-VIII ventrolateral margins with single enlarged chalaza or without enlarged chalazae; terga III-VIII dorsal scoli all subequal in size or size decreasing posteriorly, tallest dorsal scoli 2-4 5 basal width; tergum IV dorsal scoli directed dorsally or almost so; terga III-VIII lateral rows not manifested; tergum III with paired apically acute scoli dorsally. Segment IX. Dorsal length subequal to combined length of segments V-VIII or VI-VIII; without dorsal enlarged chalazae or scoli at apex; ventral extension subequal to dorsal extension.</p></tp:treatment-sec><tp:treatment-sec sec-type="material"><title>Material examined.</title><p><italic><tp:taxon-name><tp:taxon-name-part taxon-name-part-type="genus">Harmonides</tp:taxon-name-part> <tp:taxon-name-part taxon-name-part-type="species">reticulata</tp:taxon-name-part></tp:taxon-name></italic> (Fabricius), 2 nymphs, 1 adult, VENEZUELA: Estado Zulia, Dist. Pirija, Tocuco, 28-29 June 1984, S.H. McKamey <!--PageBreak-->lot#680. (<abbrev xmlns:xlink="http://www.w3.org/1999/xlink" content-type="institution" xlink:title="National Museum of Natural History in Washington, D.C." xlink:type="simple">USNM</abbrev>). Harmonides sp. 1, 1 adult, 1 nymph, PANAMA, Barro Colorado Island, Canal Zone,VII-VIII 1942, JasZetel No. 4485 (<abbrev xmlns:xlink="http://www.w3.org/1999/xlink" content-type="institution" xlink:title="National Museum of Natural History in Washington, D.C." xlink:type="simple">USNM</abbrev>).</p></tp:treatment-sec><tp:treatment-sec sec-type="Distribution"><title>Distribution.</title><p>Brazil northward to Mexico.</p></tp:treatment-sec><tp:treatment-sec sec-type="Discussion"><title>Discussion.</title><p><italic><tp:taxon-name><tp:taxon-name-part taxon-name-part-type="genus">Harmonides</tp:taxon-name-part> <tp:taxon-name-part taxon-name-part-type="species">reticulata</tp:taxon-name-part></tp:taxon-name></italic> is a common widespread species that SHM has often found in aggretations of adults and nymphs. <italic><tp:taxon-name><tp:taxon-name-part taxon-name-part-type="genus">Harmonides</tp:taxon-name-part></tp:taxon-name></italic> sp. 1 is curious in that it has delicate premetopidial scoli (Fig. <xref ref-type="fig" rid="F3">25</xref>) and therefore resembles <italic><tp:taxon-name><tp:taxon-name-part taxon-name-part-type="genus">Neotynelia</tp:taxon-name-part></tp:taxon-name></italic>. The two genera differ in the presence, in <italic><tp:taxon-name><tp:taxon-name-part taxon-name-part-type="genus">Neotynelia</tp:taxon-name-part></tp:taxon-name></italic>, of scoli on the head as well.</p></tp:treatment-sec><tp:treatment-sec><!--Section generated to contain objects referenced in tp:taxon-treatment.--><fig id="F3" position="float" orientation="portrait"><label>Figures 21–28.</label><caption><p>Amastrine lateral views. <bold>21–22</bold> <italic><tp:taxon-name><tp:taxon-name-part taxon-name-part-type="genus">Bajulata</tp:taxon-name-part> <tp:taxon-name-part taxon-name-part-type="species">bajula</tp:taxon-name-part></tp:taxon-name></italic>, habitus and detail, showing the single medial scoli appressed to the following segments <bold>23</bold> <italic><tp:taxon-name><tp:taxon-name-part taxon-name-part-type="genus">Erosne</tp:taxon-name-part></tp:taxon-name></italic> sp. exuvia <bold>24</bold> <italic><tp:taxon-name><tp:taxon-name-part taxon-name-part-type="genus">Harmonides</tp:taxon-name-part> <tp:taxon-name-part taxon-name-part-type="species">reticulata</tp:taxon-name-part></tp:taxon-name></italic> <bold>25</bold> <italic><tp:taxon-name><tp:taxon-name-part taxon-name-part-type="genus">Harmonides</tp:taxon-name-part></tp:taxon-name></italic> sp. 1. <bold>26–27</bold> <italic><tp:taxon-name><tp:taxon-name-part taxon-name-part-type="genus">Idioderma</tp:taxon-name-part> <tp:taxon-name-part taxon-name-part-type="species">virescens</tp:taxon-name-part></tp:taxon-name></italic>, exuvia, habitus and detail <bold>28</bold> <italic><tp:taxon-name><tp:taxon-name-part taxon-name-part-type="genus">Neotynelia</tp:taxon-name-part> <tp:taxon-name-part taxon-name-part-type="species">nigra</tp:taxon-name-part></tp:taxon-name></italic>.</p></caption><graphic xmlns:xlink="http://www.w3.org/1999/xlink" xlink:href="zookeys-524-065-g003.jpg" position="float" orientation="portrait" xlink:type="simple" id="oo_58708.jpg"/></fig><fig id="F6" position="float" orientation="portrait"><label>Figures 42–53.</label><caption><p>Amastrine anterior views. <bold>42</bold> <italic><tp:taxon-name><tp:taxon-name-part taxon-name-part-type="genus">Amastris</tp:taxon-name-part> <tp:taxon-name-part taxon-name-part-type="species">elevata</tp:taxon-name-part></tp:taxon-name></italic> <bold>43</bold> <italic><tp:taxon-name><tp:taxon-name-part taxon-name-part-type="genus">Amastris</tp:taxon-name-part> <tp:taxon-name-part taxon-name-part-type="species">exigua</tp:taxon-name-part></tp:taxon-name></italic> <bold>44</bold> <italic><tp:taxon-name><tp:taxon-name-part taxon-name-part-type="genus">Amastris</tp:taxon-name-part> <tp:taxon-name-part taxon-name-part-type="species">obtegens</tp:taxon-name-part></tp:taxon-name></italic> <bold>45</bold> <italic><tp:taxon-name><tp:taxon-name-part taxon-name-part-type="genus">Amastris</tp:taxon-name-part></tp:taxon-name></italic> sp. 1 <bold>46</bold> <italic><tp:taxon-name><tp:taxon-name-part taxon-name-part-type="genus">Amastris</tp:taxon-name-part></tp:taxon-name></italic> sp. 2 <bold>47</bold> <italic><tp:taxon-name><tp:taxon-name-part taxon-name-part-type="genus">Amastris</tp:taxon-name-part></tp:taxon-name></italic> sp. 3 <bold>48</bold> <italic><tp:taxon-name><tp:taxon-name-part taxon-name-part-type="genus">Amastris</tp:taxon-name-part></tp:taxon-name></italic> sp. 4 <bold>49</bold> <italic><tp:taxon-name><tp:taxon-name-part taxon-name-part-type="genus">Amastris</tp:taxon-name-part></tp:taxon-name></italic> sp. 5 <bold>50</bold> <italic><tp:taxon-name><tp:taxon-name-part taxon-name-part-type="genus">Bajulata</tp:taxon-name-part> <tp:taxon-name-part taxon-name-part-type="species">bajula</tp:taxon-name-part></tp:taxon-name></italic> <bold>51</bold> <italic><tp:taxon-name><tp:taxon-name-part taxon-name-part-type="genus">Erosne</tp:taxon-name-part></tp:taxon-name></italic> sp. exuvia <bold>52</bold> <italic><tp:taxon-name><tp:taxon-name-part taxon-name-part-type="genus">Harmonides</tp:taxon-name-part> <tp:taxon-name-part taxon-name-part-type="species">reticulata</tp:taxon-name-part></tp:taxon-name></italic> <bold>53</bold> <italic><tp:taxon-name><tp:taxon-name-part taxon-name-part-type="genus">Harmonides</tp:taxon-name-part></tp:taxon-name></italic> sp. 1.</p></caption><graphic xmlns:xlink="http://www.w3.org/1999/xlink" xlink:href="zookeys-524-065-g006.jpg" position="float" orientation="portrait" xlink:type="simple" id="oo_58711.jpg"/></fig></tp:treatment-sec></tp:taxon-treatment>
