# Supplementary material for: Immatures of the New World treehopper tribe Amastrini (Hemiptera, Membracidae, Smiliinae) with a key to genera
Source: Zookeys. 2015 Sep 30;(524):65–87. doi: 10.3897/zookeys.524.5951 (PMC4602291; doi:10.3897/zookeys.524.5951)
Supplement: XML Treatment for Idioderma [file zookeys.524.5951-treatment5.xml]

<!DOCTYPE tp:taxon-treatment
  PUBLIC "-//TaxonX//DTD Taxonomic Treatment Publishing DTD v0 20100105//EN" "tax-treatment-NSO.dtd">
<tp:taxon-treatment xmlns:tp="http://www.plazi.org/taxpub"><tp:treatment-meta><kwd-group><label>Taxon classification</label><kwd><named-content content-type="kingdom">Animalia</named-content></kwd><kwd><named-content content-type="order">Hemiptera</named-content></kwd><kwd><named-content content-type="family">Membracidae</named-content></kwd></kwd-group><mixed-citation publication-type="journal"><person-group><name><surname>McKamey</surname><given-names>Stuart H.</given-names></name><name><surname>Wallner</surname><given-names>Adam M.</given-names></name><name><surname>Porter</surname><given-names>Mitchell J.</given-names></name></person-group><article-title>Immatures of the New World treehopper tribe <tp:taxon-name><tp:taxon-name-part taxon-name-part-type="tribe">Amastrini</tp:taxon-name-part></tp:taxon-name> (<tp:taxon-name><tp:taxon-name-part taxon-name-part-type="order">Hemiptera</tp:taxon-name-part></tp:taxon-name>, <tp:taxon-name><tp:taxon-name-part taxon-name-part-type="family">Membracidae</tp:taxon-name-part></tp:taxon-name>, <tp:taxon-name><tp:taxon-name-part taxon-name-part-type="subfamily">Smiliinae</tp:taxon-name-part></tp:taxon-name>) with a key to genera</article-title><source>Zookeys</source><day>30</day><month>9</month><year>2015</year><volume>2015</volume><issue>524</issue><fpage>65</fpage><lpage>87</lpage><pub-id pub-id-type="doi">10.3897/zookeys.524.5951</pub-id></mixed-citation></tp:treatment-meta><tp:nomenclature><tp:taxon-name>
                        <tp:taxon-name-part taxon-name-part-type="genus">Idioderma</tp:taxon-name-part>
                    </tp:taxon-name><tp:taxon-authority>Van Duzee</tp:taxon-authority><xref ref-type="fig" rid="F3">Figs 26–27</xref><xref ref-type="fig" rid="F7">, 54</xref><!--PageBreak--></tp:nomenclature><tp:treatment-sec sec-type="Diagnosis"><title>Diagnosis.</title><p>Head and thorax without scoli; terga IV-V with paired enlarged chalazae, terga VI-VIII with short paired scoli increasing in size posteriorly.</p></tp:treatment-sec><tp:treatment-sec sec-type="Nymphal description"><title>Nymphal description.</title><p><bold><italic>Overall body.</italic></bold> Chalazal setae short; dorsal contour of abdomen in lateral view linear; scoli parallel. <bold><italic>Head.</italic></bold> Without scoli; chalazal setae simple, needlelike. <bold><italic>Prothorax.</italic></bold> Pre- and postmetopidium scoli absent; posterior extension of pronotum not surpassing anterior margin of metanotum. <bold><italic>Mesothorax.</italic></bold> Without dorsal enlarged chalazae or scoli; forewing pad costal margin straight, without costal chalazae; forewing pad chalazae dense, chalazal setae long. <bold><italic>Metathorax.</italic></bold> Without dorsal enlarged chalazae or scoli. <bold><italic>Legs.</italic></bold> Chalazae of tibia on lateral margins and many on dorsal surface. <bold><italic>Abdomen.</italic></bold> Terga III-VIII ventrolateral margins with single enlarged chalaza; terga IV-VIII dorsal structures increasing in size posteriorly, tallest dorsal scoli about as tall as basal width; tergum IV dorsal scoli directed dorsoposteriorly; terga III-VIII lateral rows not manifested; tergum III without dorsal enlarged chalazae or scoli. Segment IX. Dorsal length subequal to combined length of segments IV-VIII; without dorsal enlarged chalazae or scoli at apex; ventral extension subequal to dorsal extension.</p></tp:treatment-sec><tp:treatment-sec sec-type="material"><title>Material examined.</title><p><italic><tp:taxon-name><tp:taxon-name-part taxon-name-part-type="genus">Idioderma</tp:taxon-name-part> <tp:taxon-name-part taxon-name-part-type="species">virescens</tp:taxon-name-part></tp:taxon-name></italic> Van Duzee, 1 adult, 1 nymph. CUBA, Mi. 8407, VIII-3-59-18112, (<abbrev xmlns:xlink="http://www.w3.org/1999/xlink" content-type="institution" xlink:title="National Museum of Natural History in Washington, D.C." xlink:type="simple">USNM</abbrev>); 1 nymph, USA, Florida, Indian River Co., Vero Beach, 31 May 1968, J.S. Haeget, <italic><tp:taxon-name><tp:taxon-name-part taxon-name-part-type="genus">Serenoa</tp:taxon-name-part> <tp:taxon-name-part taxon-name-part-type="species">repens</tp:taxon-name-part></tp:taxon-name></italic> (Bartram) [saw palmetto, <tp:taxon-name><tp:taxon-name-part taxon-name-part-type="family">Arecaceae</tp:taxon-name-part></tp:taxon-name>] (<abbrev xmlns:xlink="http://www.w3.org/1999/xlink" content-type="institution" xlink:title="National Museum of Natural History in Washington, D.C." xlink:type="simple">USNM</abbrev>).</p></tp:treatment-sec><tp:treatment-sec sec-type="Distribution"><title>Distribution.</title><p>Bahamas (South Minini Island), Cuba, Jamaica, United States (Florida).</p></tp:treatment-sec><tp:treatment-sec sec-type="Biology"><title>Biology.</title><p>Adults and nymphs of <italic><tp:taxon-name><tp:taxon-name-part taxon-name-part-type="genus">Idioderma</tp:taxon-name-part> <tp:taxon-name-part taxon-name-part-type="species">virescens</tp:taxon-name-part></tp:taxon-name></italic> aggregate, feed, and develop on <italic><tp:taxon-name><tp:taxon-name-part taxon-name-part-type="genus">Seronoa</tp:taxon-name-part> <tp:taxon-name-part taxon-name-part-type="species">repens</tp:taxon-name-part></tp:taxon-name></italic> (Bartram) Small (i.e. saw palmetto palm) and <italic><tp:taxon-name><tp:taxon-name-part taxon-name-part-type="genus">Phoenix</tp:taxon-name-part> <tp:taxon-name-part taxon-name-part-type="species">roebelenii</tp:taxon-name-part></tp:taxon-name></italic> O’Brien (i.e. pygmy date palm) (<xref ref-type="bibr" rid="B29">Kopp and Tsai 1983</xref>). This species is often found tended by several species of ants (<italic><tp:taxon-name><tp:taxon-name-part taxon-name-part-type="genus">Pseudomyrmex</tp:taxon-name-part> <tp:taxon-name-part taxon-name-part-type="species">brunneus</tp:taxon-name-part></tp:taxon-name></italic> Smith, <italic><tp:taxon-name><tp:taxon-name-part taxon-name-part-type="genus">Componotus</tp:taxon-name-part> <tp:taxon-name-part taxon-name-part-type="species">floridanus</tp:taxon-name-part></tp:taxon-name></italic> Buckley, and <italic><tp:taxon-name><tp:taxon-name-part taxon-name-part-type="genus">Solenopsis</tp:taxon-name-part> <tp:taxon-name-part taxon-name-part-type="species">invicta</tp:taxon-name-part></tp:taxon-name></italic> Buren) and may be a vector of lethal yellowing disease of palm. This is a common and widespread species occurring in the Bahamas, West Indies, and the United States (<xref ref-type="bibr" rid="B33">Metcalf and Brunner 1925</xref>, <xref ref-type="bibr" rid="B32">Metcalf 1954</xref>, <xref ref-type="bibr" rid="B27">Howard et al. 1981</xref>, <xref ref-type="bibr" rid="B14">Deitz and Wallace 2012</xref>).</p><fig id="F7" position="float" orientation="portrait"><label>Figures 54–64.</label><caption><p>Amastrine anterior views. <bold>54</bold> <italic><tp:taxon-name><tp:taxon-name-part taxon-name-part-type="genus">Idioderma</tp:taxon-name-part> <tp:taxon-name-part taxon-name-part-type="species">virescens</tp:taxon-name-part></tp:taxon-name></italic> exuvia <bold>55</bold> <italic><tp:taxon-name><tp:taxon-name-part taxon-name-part-type="genus">Neotynelia</tp:taxon-name-part> <tp:taxon-name-part taxon-name-part-type="species">nigra</tp:taxon-name-part></tp:taxon-name></italic> <bold>56</bold> <italic><tp:taxon-name><tp:taxon-name-part taxon-name-part-type="genus">Neotynelia</tp:taxon-name-part> <tp:taxon-name-part taxon-name-part-type="species">pubescens</tp:taxon-name-part></tp:taxon-name></italic> <bold>57</bold> <italic><tp:taxon-name><tp:taxon-name-part taxon-name-part-type="genus">Neotynelia</tp:taxon-name-part></tp:taxon-name></italic> sp. 1 <bold>58</bold> <italic><tp:taxon-name><tp:taxon-name-part taxon-name-part-type="genus">Neotynelia</tp:taxon-name-part></tp:taxon-name></italic> sp. 2 <bold>59</bold> <italic><tp:taxon-name><tp:taxon-name-part taxon-name-part-type="genus">Neotynelia</tp:taxon-name-part></tp:taxon-name></italic> sp. 3 <bold>60</bold> <italic><tp:taxon-name><tp:taxon-name-part taxon-name-part-type="genus">Neotynelia</tp:taxon-name-part></tp:taxon-name></italic> sp. 4 <bold>61</bold> <italic><tp:taxon-name><tp:taxon-name-part taxon-name-part-type="genus">Vanduzea</tp:taxon-name-part> <tp:taxon-name-part taxon-name-part-type="species">arquata</tp:taxon-name-part></tp:taxon-name></italic> <bold>62</bold> <italic><tp:taxon-name><tp:taxon-name-part taxon-name-part-type="genus">Vanduzea</tp:taxon-name-part> <tp:taxon-name-part taxon-name-part-type="species">laeta</tp:taxon-name-part></tp:taxon-name></italic> <bold>63</bold> <italic><tp:taxon-name><tp:taxon-name-part taxon-name-part-type="genus">Vanduzea</tp:taxon-name-part> <tp:taxon-name-part taxon-name-part-type="species">nolina</tp:taxon-name-part></tp:taxon-name></italic> <bold>64</bold> <italic><tp:taxon-name><tp:taxon-name-part taxon-name-part-type="genus">Vanduzea</tp:taxon-name-part></tp:taxon-name></italic> sp. 1 from Ecuador.</p></caption><graphic xmlns:xlink="http://www.w3.org/1999/xlink" xlink:href="zookeys-524-065-g007.jpg" position="float" orientation="portrait" xlink:type="simple" id="oo_58712.jpg"/></fig><fig id="F8" position="float" orientation="portrait"><label>Figure 65.</label><caption><p><italic><tp:taxon-name><tp:taxon-name-part taxon-name-part-type="genus">Amastris</tp:taxon-name-part></tp:taxon-name></italic> sp. (apparently undescribed) adult and nymphs in Brazil on <italic><tp:taxon-name><tp:taxon-name-part taxon-name-part-type="genus">Byrsonima</tp:taxon-name-part></tp:taxon-name></italic> sp. (<tp:taxon-name><tp:taxon-name-part taxon-name-part-type="family">Malpighiaceae</tp:taxon-name-part></tp:taxon-name>), with ant in background (courtesy of Javier Ibarra Isassi).</p></caption><graphic xmlns:xlink="http://www.w3.org/1999/xlink" xlink:href="zookeys-524-065-g008.jpg" position="float" orientation="portrait" xlink:type="simple" id="oo_58714.jpg"/></fig></tp:treatment-sec><tp:treatment-sec><!--Section generated to contain objects referenced in tp:taxon-treatment.--><fig id="F3" position="float" orientation="portrait"><label>Figures 21–28.</label><caption><p>Amastrine lateral views. <bold>21–22</bold> <italic><tp:taxon-name><tp:taxon-name-part taxon-name-part-type="genus">Bajulata</tp:taxon-name-part> <tp:taxon-name-part taxon-name-part-type="species">bajula</tp:taxon-name-part></tp:taxon-name></italic>, habitus and detail, showing the single medial scoli appressed to the following segments <bold>23</bold> <italic><tp:taxon-name><tp:taxon-name-part taxon-name-part-type="genus">Erosne</tp:taxon-name-part></tp:taxon-name></italic> sp. exuvia <bold>24</bold> <italic><tp:taxon-name><tp:taxon-name-part taxon-name-part-type="genus">Harmonides</tp:taxon-name-part> <tp:taxon-name-part taxon-name-part-type="species">reticulata</tp:taxon-name-part></tp:taxon-name></italic> <bold>25</bold> <italic><tp:taxon-name><tp:taxon-name-part taxon-name-part-type="genus">Harmonides</tp:taxon-name-part></tp:taxon-name></italic> sp. 1. <bold>26–27</bold> <italic><tp:taxon-name><tp:taxon-name-part taxon-name-part-type="genus">Idioderma</tp:taxon-name-part> <tp:taxon-name-part taxon-name-part-type="species">virescens</tp:taxon-name-part></tp:taxon-name></italic>, exuvia, habitus and detail <bold>28</bold> <italic><tp:taxon-name><tp:taxon-name-part taxon-name-part-type="genus">Neotynelia</tp:taxon-name-part> <tp:taxon-name-part taxon-name-part-type="species">nigra</tp:taxon-name-part></tp:taxon-name></italic>.</p></caption><graphic xmlns:xlink="http://www.w3.org/1999/xlink" xlink:href="zookeys-524-065-g003.jpg" position="float" orientation="portrait" xlink:type="simple" id="oo_58708.jpg"/></fig></tp:treatment-sec><ref-list><ref id="B29"><mixed-citation xmlns:xlink="http://www.w3.org/1999/xlink" xlink:type="simple"><person-group><name name-style="western"><surname>Kopp</surname><given-names>DD</given-names></name><name name-style="western"><surname>Tsai</surname><given-names>JH</given-names></name></person-group> (<year>1983</year>) <article-title>Systematics of the genus <italic><tp:taxon-name><tp:taxon-name-part taxon-name-part-type="genus">Idioderma</tp:taxon-name-part></tp:taxon-name></italic> Van Duzee (<tp:taxon-name><tp:taxon-name-part taxon-name-part-type="suborder">Homoptera</tp:taxon-name-part></tp:taxon-name>: <tp:taxon-name><tp:taxon-name-part taxon-name-part-type="family">Membracidae</tp:taxon-name-part></tp:taxon-name>) and biology of <italic><tp:taxon-name><tp:taxon-name-part taxon-name-part-type="genus">I.</tp:taxon-name-part> <tp:taxon-name-part taxon-name-part-type="species">virescens</tp:taxon-name-part></tp:taxon-name></italic> Van Duzee.</article-title> <source>Annals of the Entomological Society of America</source> <volume>76</volume>(<issue>2</issue>): <fpage>149</fpage>–<lpage>157</lpage>. doi: <ext-link xlink:type="simple" ext-link-type="doi" xlink:href="10.1093/aesa/76.2.149">10.1093/aesa/76.2.149</ext-link> </mixed-citation></ref><ref id="B33"><mixed-citation xmlns:xlink="http://www.w3.org/1999/xlink" xlink:type="simple"><person-group><name name-style="western"><surname>Metcalf</surname><given-names>ZP</given-names></name><name name-style="western"><surname>Brunner</surname><given-names>SC</given-names></name></person-group> (<year>1925</year>) <article-title><tp:taxon-name><tp:taxon-name-part taxon-name-part-type="family">Membracidae</tp:taxon-name-part></tp:taxon-name> of Cuba.</article-title> <source>Bulletin of the Brooklyn Entomological Society</source> <volume>20</volume>: <fpage>204</fpage>–<lpage>214</lpage>. </mixed-citation></ref><ref id="B32"><mixed-citation xmlns:xlink="http://www.w3.org/1999/xlink" xlink:type="simple"><person-group><name name-style="western"><surname>Metcalf</surname><given-names>ZP</given-names></name></person-group> (<year>1954</year>) <article-title><tp:taxon-name><tp:taxon-name-part taxon-name-part-type="suborder">Homoptera</tp:taxon-name-part></tp:taxon-name> from the Bahama Ilsands.</article-title> <source>American Museum Novitates</source> <volume>1968</volume>: <fpage>1</fpage>–<lpage>46</lpage>. </mixed-citation></ref><ref id="B27"><mixed-citation xmlns:xlink="http://www.w3.org/1999/xlink" xlink:type="simple"><person-group><name name-style="western"><surname>Howard</surname><given-names>FW</given-names></name><name name-style="western"><surname>Kramer</surname><given-names>JP</given-names></name><name name-style="western"><surname>Peralta</surname><given-names>MF</given-names></name></person-group> (<year>1981</year>) <article-title>Homopteros <tp:taxon-name><tp:taxon-name-part taxon-name-part-type="suborder">Auchenorrhyncha</tp:taxon-name-part></tp:taxon-name> asociodos a palmeras en un area de la Republica Dominicana afectada por el amerilla miento letal del cocotero.</article-title> <source>Folia Entomológica Mexicana</source> <volume>47</volume>: <fpage>37</fpage>–<lpage>50</lpage>. </mixed-citation></ref><ref id="B14"><mixed-citation xmlns:xlink="http://www.w3.org/1999/xlink" xlink:type="simple"><person-group><name name-style="western"><surname>Deitz</surname><given-names>LL</given-names></name><name name-style="western"><surname>Wallace</surname><given-names>MS</given-names></name></person-group> (<year>2012</year>) <article-title>Richness of the Nearctic treehopper fauna (<tp:taxon-name><tp:taxon-name-part taxon-name-part-type="order">Hemiptera</tp:taxon-name-part></tp:taxon-name>: <tp:taxon-name><tp:taxon-name-part taxon-name-part-type="family">Aetalionidae</tp:taxon-name-part></tp:taxon-name> and <tp:taxon-name><tp:taxon-name-part taxon-name-part-type="family">Membracidae</tp:taxon-name-part></tp:taxon-name>).</article-title> <source>Zootaxa</source> <volume>3423</volume>: <fpage>1</fpage>–<lpage>26</lpage>. </mixed-citation></ref></ref-list></tp:taxon-treatment>
