# Supplementary material for: Immatures of the New World treehopper tribe Amastrini (Hemiptera, Membracidae, Smiliinae) with a key to genera
Source: Zookeys. 2015 Sep 30;(524):65–87. doi: 10.3897/zookeys.524.5951 (PMC4602291; doi:10.3897/zookeys.524.5951)
Supplement: XML Treatment for Neotynelia [file zookeys.524.5951-treatment6.xml]

<!DOCTYPE tp:taxon-treatment
  PUBLIC "-//TaxonX//DTD Taxonomic Treatment Publishing DTD v0 20100105//EN" "tax-treatment-NSO.dtd">
<tp:taxon-treatment xmlns:tp="http://www.plazi.org/taxpub"><tp:treatment-meta><kwd-group><label>Taxon classification</label><kwd><named-content content-type="kingdom">Animalia</named-content></kwd><kwd><named-content content-type="order">Hemiptera</named-content></kwd><kwd><named-content content-type="family">Membracidae</named-content></kwd></kwd-group><mixed-citation publication-type="journal"><person-group><name><surname>McKamey</surname><given-names>Stuart H.</given-names></name><name><surname>Wallner</surname><given-names>Adam M.</given-names></name><name><surname>Porter</surname><given-names>Mitchell J.</given-names></name></person-group><article-title>Immatures of the New World treehopper tribe <tp:taxon-name><tp:taxon-name-part taxon-name-part-type="tribe">Amastrini</tp:taxon-name-part></tp:taxon-name> (<tp:taxon-name><tp:taxon-name-part taxon-name-part-type="order">Hemiptera</tp:taxon-name-part></tp:taxon-name>, <tp:taxon-name><tp:taxon-name-part taxon-name-part-type="family">Membracidae</tp:taxon-name-part></tp:taxon-name>, <tp:taxon-name><tp:taxon-name-part taxon-name-part-type="subfamily">Smiliinae</tp:taxon-name-part></tp:taxon-name>) with a key to genera</article-title><source>Zookeys</source><day>30</day><month>9</month><year>2015</year><volume>2015</volume><issue>524</issue><fpage>65</fpage><lpage>87</lpage><pub-id pub-id-type="doi">10.3897/zookeys.524.5951</pub-id></mixed-citation></tp:treatment-meta><tp:nomenclature><tp:taxon-name>
                        <tp:taxon-name-part taxon-name-part-type="genus">Neotynelia</tp:taxon-name-part>
                    </tp:taxon-name><tp:taxon-authority>Creão-Duarte &amp; Sakakibara</tp:taxon-authority><xref ref-type="fig" rid="F1">Figs 1</xref><xref ref-type="fig" rid="F3">, 28</xref><xref ref-type="fig" rid="F4">, 29–33</xref><xref ref-type="fig" rid="F7">, 55–60</xref></tp:nomenclature><tp:treatment-sec sec-type="Diagnosis"><title>Diagnosis.</title><p>Postmetopidium of pronotum, meso- and metanota, and abdominal terga IV-VII (usually III-VIII) each with pair of long scoli; segment IX posteriorly projected further ventrally than dorsally; body with chalazae with short subcylindrical setae; head with large or small scoli.</p></tp:treatment-sec><tp:treatment-sec sec-type="Nymphal description"><title>Nymphal description.</title><p><bold><italic>Overall body.</italic></bold> Chalazal setae short; dorsal contour of abdomen in lateral view curvilinear; scoli splayed away from each other (except scoli parallel in <italic><tp:taxon-name><tp:taxon-name-part taxon-name-part-type="genus">Neotynelia</tp:taxon-name-part> <tp:taxon-name-part taxon-name-part-type="species">pubescens</tp:taxon-name-part></tp:taxon-name></italic> (Fabricius)). <bold><italic>Head.</italic></bold> Simple conical scoli present or absent, if present then directed anterad; chalazal setae subcylindrical. <bold><italic>Prothorax.</italic></bold> Premetopidium scoli present, directed anteriorly; postmetopidium scoli present, directed dorsally; posterior extension of pronotum not surpassing anterior margin of metanotum. <bold><italic>Mesothorax.</italic></bold> With paired dorsal scoli, directed dorsally or almost so, bearing tuberculate chalazae; forewing pad costal margin straight, without chalazae (except present on base of costal margin in <italic><tp:taxon-name><tp:taxon-name-part taxon-name-part-type="genus">Neotynelia</tp:taxon-name-part></tp:taxon-name></italic> sp. 4); forewing pad surface chalazae sparse with short setae; dorsal scoli usually at least 5 5 basal width, rarely 2-4 5 basal width. <bold><italic>Metathorax.</italic></bold> Usually with paired scoli dorsally, directed anteriorly, up to 5 5 basal width, bearing tuberculate chalazae. <bold><italic>Legs.</italic></bold> Chalazae of tibia on anterior and posterior lateral margins, absent or very few on dorsal surface. <bold><italic>Abdomen.</italic></bold> Terga III-VIII ventrolateral margins with or without single enlarged chalaza; terga IV-VII, and usually III and VIII, with dorsal scoli domen, very unequal in size, but not clinally, tallest dorsal scoli about 5 5 basal width, apically acute; tergum IV scoli basally directed dorsally or almost so, distally directed posteriorly; terga III-VIII lateral rows not manifested. Segment IX. Dorsal length subequal to combined length of segments V-VIII; apex with paired enlarged chalazae dorsally; ventral extension distinctly greater than dorsal extension.</p></tp:treatment-sec><tp:treatment-sec sec-type="material"><title>Material examined.</title><p><italic><tp:taxon-name><tp:taxon-name-part taxon-name-part-type="genus">Neotynelia</tp:taxon-name-part> <tp:taxon-name-part taxon-name-part-type="species">nigra</tp:taxon-name-part></tp:taxon-name></italic> (Funkhouser), 1 adult, 2 nymphs, ECUADOR; Napo. Finca, San Jorge, ca.10 air, km E Coca, on Rio Napo. 7-10 March 1986, S.H. McKamey lot#86-0310-4, lot#86-0310-16 (<abbrev xmlns:xlink="http://www.w3.org/1999/xlink" content-type="institution" xlink:title="National Museum of Natural History in Washington, D.C." xlink:type="simple">USNM</abbrev>); <italic><tp:taxon-name><tp:taxon-name-part taxon-name-part-type="genus">Neotynelia</tp:taxon-name-part> <tp:taxon-name-part taxon-name-part-type="species">pubescens</tp:taxon-name-part></tp:taxon-name></italic>, 1 adult, 1 nymph, GUYANA: Rupunini, Karanambu, 69 air, km NE Lethem, 100m. 24-26 July, 1987 S.H. McKamey lot#87-95a (<abbrev xmlns:xlink="http://www.w3.org/1999/xlink" content-type="institution" xlink:title="National Museum of Natural History in Washington, D.C." xlink:type="simple">USNM</abbrev>); <italic><tp:taxon-name><tp:taxon-name-part taxon-name-part-type="genus">Neotynelia</tp:taxon-name-part></tp:taxon-name></italic> sp. 1, 1 nymph (unassociated), GUYANA: Demerara, Co., Kairuni Crk., Georgetown-Linden Hwy, ca km80, ca 50m, 12 August 1987, S.H. McKamey lot#87-1746 (<abbrev xmlns:xlink="http://www.w3.org/1999/xlink" content-type="institution" xlink:title="National Museum of Natural History in Washington, D.C." xlink:type="simple">USNM</abbrev>); <italic><tp:taxon-name><tp:taxon-name-part taxon-name-part-type="genus">Neotynelia</tp:taxon-name-part></tp:taxon-name></italic> sp. 2, 1 nymph (unassociated) ECUADOR: Napo, Garzacocha, 68 air km E Coca. 13–17, March 1986. ca 210m, S.H. McKamey #86-0316 (<abbrev xmlns:xlink="http://www.w3.org/1999/xlink" content-type="institution" xlink:title="National Museum of Natural History in Washington, D.C." xlink:type="simple">USNM</abbrev>); <italic><tp:taxon-name><tp:taxon-name-part taxon-name-part-type="genus">Neotynelia</tp:taxon-name-part></tp:taxon-name></italic> sp. 3, 1 nymph (unassociated), ECUADOR: Napo 2.5 rd km E Lumbaqui, 20 January 1986. 540m, S.H. McKamey lot#86-0120-29 (<abbrev xmlns:xlink="http://www.w3.org/1999/xlink" content-type="institution" xlink:title="National Museum of Natural History in Washington, D.C." xlink:type="simple">USNM</abbrev>); <italic><tp:taxon-name><tp:taxon-name-part taxon-name-part-type="genus">Neotynelia</tp:taxon-name-part></tp:taxon-name></italic> sp. 4, 1 nymph (unassociated), BRAZIL: Amazonas, Parana do Xiboreninho, 03°15'-06° 00'W, 5 August 1979 (<abbrev xmlns:xlink="http://www.w3.org/1999/xlink" content-type="institution" xlink:title="National Museum of Natural History in Washington, D.C." xlink:type="simple">USNM</abbrev>).</p></tp:treatment-sec><tp:treatment-sec sec-type="Distribution"><title>Distribution.</title><p>Brazil and Peru northward to Mexico.</p></tp:treatment-sec><tp:treatment-sec sec-type="Discussion"><title>Discussion.</title><p>Contrary to the majority of <italic><tp:taxon-name><tp:taxon-name-part taxon-name-part-type="genus">Neotynelia</tp:taxon-name-part></tp:taxon-name></italic> species examined in this study, <italic><tp:taxon-name><tp:taxon-name-part taxon-name-part-type="genus">Neotynelia</tp:taxon-name-part></tp:taxon-name></italic> sp. 1 has sparse to almost absent chalazae covering its entire body.</p><!--PageBreak--></tp:treatment-sec><tp:treatment-sec><!--Section generated to contain objects referenced in tp:taxon-treatment.--><fig id="F1" position="float" orientation="portrait"><label>Figures 1–11.</label><caption><p>Structure and character states of <tp:taxon-name><tp:taxon-name-part taxon-name-part-type="subfamily">Smiliinae</tp:taxon-name-part></tp:taxon-name>. <bold>1</bold> <italic><tp:taxon-name><tp:taxon-name-part taxon-name-part-type="genus">Neotynelia</tp:taxon-name-part> <tp:taxon-name-part taxon-name-part-type="species">nigra</tp:taxon-name-part></tp:taxon-name></italic>, with principal structures of an membracid nymph labelled <bold>2–4</bold> Needlelike, subcylindrical, and paleate setae (in <italic><tp:taxon-name><tp:taxon-name-part taxon-name-part-type="genus">Bajulata</tp:taxon-name-part></tp:taxon-name></italic>) of chalazae with turbuculate bases, respectively <bold>5–6</bold> Length of first tarsomere relative to second, distinctly shorter than, or subequal in length to, respectively <bold>7–8</bold> <italic><tp:taxon-name><tp:taxon-name-part taxon-name-part-type="genus">Quadrinarea</tp:taxon-name-part></tp:taxon-name></italic> sp., Length of pro- and mesothoracic first tarsomere relative to length of metathoracic first tarsomere <bold>9–11</bold> Tuberculate chalazae on scoli (<bold>9–10</bold>) and stalked chalazae (<bold>11</bold>).</p></caption><graphic xmlns:xlink="http://www.w3.org/1999/xlink" xlink:href="zookeys-524-065-g001.jpg" position="float" orientation="portrait" xlink:type="simple" id="oo_58706.jpg"/></fig><fig id="F3" position="float" orientation="portrait"><label>Figures 21–28.</label><caption><p>Amastrine lateral views. <bold>21–22</bold> <italic><tp:taxon-name><tp:taxon-name-part taxon-name-part-type="genus">Bajulata</tp:taxon-name-part> <tp:taxon-name-part taxon-name-part-type="species">bajula</tp:taxon-name-part></tp:taxon-name></italic>, habitus and detail, showing the single medial scoli appressed to the following segments <bold>23</bold> <italic><tp:taxon-name><tp:taxon-name-part taxon-name-part-type="genus">Erosne</tp:taxon-name-part></tp:taxon-name></italic> sp. exuvia <bold>24</bold> <italic><tp:taxon-name><tp:taxon-name-part taxon-name-part-type="genus">Harmonides</tp:taxon-name-part> <tp:taxon-name-part taxon-name-part-type="species">reticulata</tp:taxon-name-part></tp:taxon-name></italic> <bold>25</bold> <italic><tp:taxon-name><tp:taxon-name-part taxon-name-part-type="genus">Harmonides</tp:taxon-name-part></tp:taxon-name></italic> sp. 1. <bold>26–27</bold> <italic><tp:taxon-name><tp:taxon-name-part taxon-name-part-type="genus">Idioderma</tp:taxon-name-part> <tp:taxon-name-part taxon-name-part-type="species">virescens</tp:taxon-name-part></tp:taxon-name></italic>, exuvia, habitus and detail <bold>28</bold> <italic><tp:taxon-name><tp:taxon-name-part taxon-name-part-type="genus">Neotynelia</tp:taxon-name-part> <tp:taxon-name-part taxon-name-part-type="species">nigra</tp:taxon-name-part></tp:taxon-name></italic>.</p></caption><graphic xmlns:xlink="http://www.w3.org/1999/xlink" xlink:href="zookeys-524-065-g003.jpg" position="float" orientation="portrait" xlink:type="simple" id="oo_58708.jpg"/></fig><fig id="F4" position="float" orientation="portrait"><label>Figures 29–37.</label><caption><p>Amastrine lateral views. <bold>29</bold> <italic><tp:taxon-name><tp:taxon-name-part taxon-name-part-type="genus">Neotynelia</tp:taxon-name-part> <tp:taxon-name-part taxon-name-part-type="species">pubescens</tp:taxon-name-part></tp:taxon-name></italic> <bold>30</bold> <italic><tp:taxon-name><tp:taxon-name-part taxon-name-part-type="genus">Neotynelia</tp:taxon-name-part></tp:taxon-name></italic> sp. 1 <bold>31</bold> <italic><tp:taxon-name><tp:taxon-name-part taxon-name-part-type="genus">Neotynelia</tp:taxon-name-part></tp:taxon-name></italic> sp. 2 (abdominal segment IX missing) <bold>32</bold> <italic><tp:taxon-name><tp:taxon-name-part taxon-name-part-type="genus">Neotynelia</tp:taxon-name-part></tp:taxon-name></italic> sp. 3 <bold>33</bold> <italic><tp:taxon-name><tp:taxon-name-part taxon-name-part-type="genus">Neotynelia</tp:taxon-name-part></tp:taxon-name></italic> sp. 4. <bold>34</bold> <italic><tp:taxon-name><tp:taxon-name-part taxon-name-part-type="genus">Tynelia</tp:taxon-name-part> <tp:taxon-name-part taxon-name-part-type="species">godoyae</tp:taxon-name-part></tp:taxon-name></italic> (courtesy of Camilo Flóres) <bold>35</bold> <italic><tp:taxon-name><tp:taxon-name-part taxon-name-part-type="genus">Vanduzea</tp:taxon-name-part> <tp:taxon-name-part taxon-name-part-type="species">arquata</tp:taxon-name-part></tp:taxon-name></italic> <bold>36</bold> <italic><tp:taxon-name><tp:taxon-name-part taxon-name-part-type="genus">Vanduzea</tp:taxon-name-part> <tp:taxon-name-part taxon-name-part-type="species">laeta</tp:taxon-name-part></tp:taxon-name></italic>. <bold>37</bold> <italic><tp:taxon-name><tp:taxon-name-part taxon-name-part-type="genus">Vanduzea</tp:taxon-name-part> <tp:taxon-name-part taxon-name-part-type="species">nolina</tp:taxon-name-part></tp:taxon-name></italic> (raised to specific rank).</p></caption><graphic xmlns:xlink="http://www.w3.org/1999/xlink" xlink:href="zookeys-524-065-g004.jpg" position="float" orientation="portrait" xlink:type="simple" id="oo_58709.jpg"/></fig><fig id="F7" position="float" orientation="portrait"><label>Figures 54–64.</label><caption><p>Amastrine anterior views. <bold>54</bold> <italic><tp:taxon-name><tp:taxon-name-part taxon-name-part-type="genus">Idioderma</tp:taxon-name-part> <tp:taxon-name-part taxon-name-part-type="species">virescens</tp:taxon-name-part></tp:taxon-name></italic> exuvia <bold>55</bold> <italic><tp:taxon-name><tp:taxon-name-part taxon-name-part-type="genus">Neotynelia</tp:taxon-name-part> <tp:taxon-name-part taxon-name-part-type="species">nigra</tp:taxon-name-part></tp:taxon-name></italic> <bold>56</bold> <italic><tp:taxon-name><tp:taxon-name-part taxon-name-part-type="genus">Neotynelia</tp:taxon-name-part> <tp:taxon-name-part taxon-name-part-type="species">pubescens</tp:taxon-name-part></tp:taxon-name></italic> <bold>57</bold> <italic><tp:taxon-name><tp:taxon-name-part taxon-name-part-type="genus">Neotynelia</tp:taxon-name-part></tp:taxon-name></italic> sp. 1 <bold>58</bold> <italic><tp:taxon-name><tp:taxon-name-part taxon-name-part-type="genus">Neotynelia</tp:taxon-name-part></tp:taxon-name></italic> sp. 2 <bold>59</bold> <italic><tp:taxon-name><tp:taxon-name-part taxon-name-part-type="genus">Neotynelia</tp:taxon-name-part></tp:taxon-name></italic> sp. 3 <bold>60</bold> <italic><tp:taxon-name><tp:taxon-name-part taxon-name-part-type="genus">Neotynelia</tp:taxon-name-part></tp:taxon-name></italic> sp. 4 <bold>61</bold> <italic><tp:taxon-name><tp:taxon-name-part taxon-name-part-type="genus">Vanduzea</tp:taxon-name-part> <tp:taxon-name-part taxon-name-part-type="species">arquata</tp:taxon-name-part></tp:taxon-name></italic> <bold>62</bold> <italic><tp:taxon-name><tp:taxon-name-part taxon-name-part-type="genus">Vanduzea</tp:taxon-name-part> <tp:taxon-name-part taxon-name-part-type="species">laeta</tp:taxon-name-part></tp:taxon-name></italic> <bold>63</bold> <italic><tp:taxon-name><tp:taxon-name-part taxon-name-part-type="genus">Vanduzea</tp:taxon-name-part> <tp:taxon-name-part taxon-name-part-type="species">nolina</tp:taxon-name-part></tp:taxon-name></italic> <bold>64</bold> <italic><tp:taxon-name><tp:taxon-name-part taxon-name-part-type="genus">Vanduzea</tp:taxon-name-part></tp:taxon-name></italic> sp. 1 from Ecuador.</p></caption><graphic xmlns:xlink="http://www.w3.org/1999/xlink" xlink:href="zookeys-524-065-g007.jpg" position="float" orientation="portrait" xlink:type="simple" id="oo_58712.jpg"/></fig></tp:treatment-sec></tp:taxon-treatment>
