# Supplementary material for: Immatures of the New World treehopper tribe Amastrini (Hemiptera, Membracidae, Smiliinae) with a key to genera
Source: Zookeys. 2015 Sep 30;(524):65–87. doi: 10.3897/zookeys.524.5951 (PMC4602291; doi:10.3897/zookeys.524.5951)
Supplement: XML Treatment for Tynelia [file zookeys.524.5951-treatment7.xml]

<!DOCTYPE tp:taxon-treatment
  PUBLIC "-//TaxonX//DTD Taxonomic Treatment Publishing DTD v0 20100105//EN" "tax-treatment-NSO.dtd">
<tp:taxon-treatment xmlns:tp="http://www.plazi.org/taxpub"><tp:treatment-meta><kwd-group><label>Taxon classification</label><kwd><named-content content-type="kingdom">Animalia</named-content></kwd><kwd><named-content content-type="order">Hemiptera</named-content></kwd><kwd><named-content content-type="family">Membracidae</named-content></kwd></kwd-group><mixed-citation publication-type="journal"><person-group><name><surname>McKamey</surname><given-names>Stuart H.</given-names></name><name><surname>Wallner</surname><given-names>Adam M.</given-names></name><name><surname>Porter</surname><given-names>Mitchell J.</given-names></name></person-group><article-title>Immatures of the New World treehopper tribe <tp:taxon-name><tp:taxon-name-part taxon-name-part-type="tribe">Amastrini</tp:taxon-name-part></tp:taxon-name> (<tp:taxon-name><tp:taxon-name-part taxon-name-part-type="order">Hemiptera</tp:taxon-name-part></tp:taxon-name>, <tp:taxon-name><tp:taxon-name-part taxon-name-part-type="family">Membracidae</tp:taxon-name-part></tp:taxon-name>, <tp:taxon-name><tp:taxon-name-part taxon-name-part-type="subfamily">Smiliinae</tp:taxon-name-part></tp:taxon-name>) with a key to genera</article-title><source>Zookeys</source><day>30</day><month>9</month><year>2015</year><volume>2015</volume><issue>524</issue><fpage>65</fpage><lpage>87</lpage><pub-id pub-id-type="doi">10.3897/zookeys.524.5951</pub-id></mixed-citation></tp:treatment-meta><tp:nomenclature><tp:taxon-name>
                        <tp:taxon-name-part taxon-name-part-type="genus">Tynelia</tp:taxon-name-part>
                    </tp:taxon-name><tp:taxon-authority>Stål</tp:taxon-authority><xref ref-type="fig" rid="F4">Fig. 34</xref><!--PageBreak--></tp:nomenclature><tp:treatment-sec sec-type="Diagnosis"><title>Diagnosis.</title><p>Postmetopidium of pronotum, meso- and metanota, and abdominal terga III-VIII each with pair of long scoli; sternum IX posteriorly projected no further ventrally than dorsally; body with chalazae with hairlike long setae.</p></tp:treatment-sec><tp:treatment-sec sec-type="Nymphal description"><title>Nymphal description.</title><p><bold><italic>Overall body.</italic></bold> Chalazal setae long; dorsal contour of abdomen in lateral view curvilinear; scoli splayed away from each other. <bold><italic>Head.</italic></bold> Simple conical scoli present, directed anterally; chalazal setae hairlike. <bold><italic>Prothorax.</italic></bold> Premetopidium scoli present, directed dorsoanteriorly; postmetopidium scoli present, directed dorsally; posterior extension of pronotum not surpassing anterior margin of metanotum. <bold><italic>Mesothorax.</italic></bold> With paired scoli dorsally, directed dorsally or almost so, bearing tuberculate chalazae; forewing pad costal margin straight; forewing pad chalazae sparse, chalazal setae long, without costal chalazae; dorsal scoli 2-4 5 basal width; condition of lateral rows undetermined. <bold><italic>Metathorax.</italic></bold> With paired scoli dorsally, directed dorsoanteriorly, length 2-4 5 basal width, bearing tuberculate chalazae. <bold><italic>Legs.</italic></bold> Chalazae of tibia on anterior and posterior lateral margins, absent or very few on dorsal surface. <bold><italic>Abdomen.</italic></bold> Terga III-VIII ventrolateral marginal condition undetermined; terga III-VIII with paired dorsal scoli, unequal in size, but not clinally; terga III-VIII tallest dorsal scoli 2-4 5 basal width, apically acute; tergum IV dorsal scoli directed dorsally or almost so; terga III-VIII with lateral rows. Segment IX. Dorsal length subequal to combined length of segments V-VIII; apex with paired enlarged chalazae dorsally; ventral extension subequal to dorsal extension.</p></tp:treatment-sec><tp:treatment-sec sec-type="material"><title>Material examined.</title><p><italic><tp:taxon-name><tp:taxon-name-part taxon-name-part-type="genus">Tynelia</tp:taxon-name-part> <tp:taxon-name-part taxon-name-part-type="species">godoyae</tp:taxon-name-part></tp:taxon-name></italic> Creão-Duarte &amp; Sakakibara, images of 3 nymphs, 1 adult, COLOMBIA. Antioquia. Remedios, vereda La Cruz, finca La Brillantina, <named-content xmlns:xlink="http://www.w3.org/1999/xlink" content-type="dwc:verbatimCoordinates" xlink:type="simple">N 6.8840833 W 74.5713056</named-content>, 500m, rastrojo manual, abr-2014, C. Flórez (Camilo Flórez collection).</p></tp:treatment-sec><tp:treatment-sec sec-type="Distribution"><title>Distribution.</title><p>Brazil, Peru, and Colombia.</p></tp:treatment-sec><tp:treatment-sec sec-type="Discussion"><title>Discussion.</title><p>This voucher material represents a new country record for both the genus and species. <italic><tp:taxon-name><tp:taxon-name-part taxon-name-part-type="genus">Tynelia</tp:taxon-name-part></tp:taxon-name></italic> most closely resembles <italic><tp:taxon-name><tp:taxon-name-part taxon-name-part-type="genus">Neotynelia</tp:taxon-name-part></tp:taxon-name></italic>, but differs in having long chalazal setae and in lacking the extended ventral apex of abdominal segment IX.</p></tp:treatment-sec><tp:treatment-sec><!--Section generated to contain objects referenced in tp:taxon-treatment.--><fig id="F4" position="float" orientation="portrait"><label>Figures 29–37.</label><caption><p>Amastrine lateral views. <bold>29</bold> <italic><tp:taxon-name><tp:taxon-name-part taxon-name-part-type="genus">Neotynelia</tp:taxon-name-part> <tp:taxon-name-part taxon-name-part-type="species">pubescens</tp:taxon-name-part></tp:taxon-name></italic> <bold>30</bold> <italic><tp:taxon-name><tp:taxon-name-part taxon-name-part-type="genus">Neotynelia</tp:taxon-name-part></tp:taxon-name></italic> sp. 1 <bold>31</bold> <italic><tp:taxon-name><tp:taxon-name-part taxon-name-part-type="genus">Neotynelia</tp:taxon-name-part></tp:taxon-name></italic> sp. 2 (abdominal segment IX missing) <bold>32</bold> <italic><tp:taxon-name><tp:taxon-name-part taxon-name-part-type="genus">Neotynelia</tp:taxon-name-part></tp:taxon-name></italic> sp. 3 <bold>33</bold> <italic><tp:taxon-name><tp:taxon-name-part taxon-name-part-type="genus">Neotynelia</tp:taxon-name-part></tp:taxon-name></italic> sp. 4. <bold>34</bold> <italic><tp:taxon-name><tp:taxon-name-part taxon-name-part-type="genus">Tynelia</tp:taxon-name-part> <tp:taxon-name-part taxon-name-part-type="species">godoyae</tp:taxon-name-part></tp:taxon-name></italic> (courtesy of Camilo Flóres) <bold>35</bold> <italic><tp:taxon-name><tp:taxon-name-part taxon-name-part-type="genus">Vanduzea</tp:taxon-name-part> <tp:taxon-name-part taxon-name-part-type="species">arquata</tp:taxon-name-part></tp:taxon-name></italic> <bold>36</bold> <italic><tp:taxon-name><tp:taxon-name-part taxon-name-part-type="genus">Vanduzea</tp:taxon-name-part> <tp:taxon-name-part taxon-name-part-type="species">laeta</tp:taxon-name-part></tp:taxon-name></italic>. <bold>37</bold> <italic><tp:taxon-name><tp:taxon-name-part taxon-name-part-type="genus">Vanduzea</tp:taxon-name-part> <tp:taxon-name-part taxon-name-part-type="species">nolina</tp:taxon-name-part></tp:taxon-name></italic> (raised to specific rank).</p></caption><graphic xmlns:xlink="http://www.w3.org/1999/xlink" xlink:href="zookeys-524-065-g004.jpg" position="float" orientation="portrait" xlink:type="simple" id="oo_58709.jpg"/></fig></tp:treatment-sec></tp:taxon-treatment>
