# Supplementary material for: Immatures of the New World treehopper tribe Amastrini (Hemiptera, Membracidae, Smiliinae) with a key to genera
Source: Zookeys. 2015 Sep 30;(524):65–87. doi: 10.3897/zookeys.524.5951 (PMC4602291; doi:10.3897/zookeys.524.5951)
Supplement: XML Treatment for Vanduzea [file zookeys.524.5951-treatment8.xml]

<!DOCTYPE tp:taxon-treatment
  PUBLIC "-//TaxonX//DTD Taxonomic Treatment Publishing DTD v0 20100105//EN" "tax-treatment-NSO.dtd">
<tp:taxon-treatment xmlns:tp="http://www.plazi.org/taxpub"><tp:treatment-meta><kwd-group><label>Taxon classification</label><kwd><named-content content-type="kingdom">Animalia</named-content></kwd><kwd><named-content content-type="order">Hemiptera</named-content></kwd><kwd><named-content content-type="family">Membracidae</named-content></kwd></kwd-group><mixed-citation publication-type="journal"><person-group><name><surname>McKamey</surname><given-names>Stuart H.</given-names></name><name><surname>Wallner</surname><given-names>Adam M.</given-names></name><name><surname>Porter</surname><given-names>Mitchell J.</given-names></name></person-group><article-title>Immatures of the New World treehopper tribe <tp:taxon-name><tp:taxon-name-part taxon-name-part-type="tribe">Amastrini</tp:taxon-name-part></tp:taxon-name> (<tp:taxon-name><tp:taxon-name-part taxon-name-part-type="order">Hemiptera</tp:taxon-name-part></tp:taxon-name>, <tp:taxon-name><tp:taxon-name-part taxon-name-part-type="family">Membracidae</tp:taxon-name-part></tp:taxon-name>, <tp:taxon-name><tp:taxon-name-part taxon-name-part-type="subfamily">Smiliinae</tp:taxon-name-part></tp:taxon-name>) with a key to genera</article-title><source>Zookeys</source><day>30</day><month>9</month><year>2015</year><volume>2015</volume><issue>524</issue><fpage>65</fpage><lpage>87</lpage><pub-id pub-id-type="doi">10.3897/zookeys.524.5951</pub-id></mixed-citation></tp:treatment-meta><tp:nomenclature><tp:taxon-name>
                        <tp:taxon-name-part taxon-name-part-type="genus">Vanduzea</tp:taxon-name-part>
                    </tp:taxon-name><tp:taxon-authority>Goding</tp:taxon-authority><xref ref-type="fig" rid="F4">Figs 35–37</xref><xref ref-type="fig" rid="F5">, 38–41</xref><xref ref-type="fig" rid="F7">, 61–64</xref><!--PageBreak--></tp:nomenclature><tp:treatment-sec sec-type="Diagnosis"><title>Diagnosis.</title><p>Head and thorax without scoli; meso and metanota with enlarged cluster of chalazae (Fig. <xref ref-type="fig" rid="F5">40</xref>), terga III-VIII each with pair of short, densely chalazal scoli (Fig. <xref ref-type="fig" rid="F5">41</xref>).</p></tp:treatment-sec><tp:treatment-sec sec-type="Nymphal description"><title>Nymphal description.</title><p><bold><italic>Overall body.</italic></bold> Chalazal setae long; dorsal contour of abdomen in lateral view curvilinear; scoli parallel. <bold><italic>Head.</italic></bold> Scoli absent; chalazal setae simple, hairlike. <bold><italic>Prothorax.</italic></bold> Without pre- or postmetopidium scoli; posterior extension of pronotum surpassing anterior but no posterior margin of metanotum. <bold><italic>Mesothorax.</italic></bold> With paired cluster of enlarged chalazae dorsally; scoli absent; forewing pad costal margin straight, without costal chalazae; forewing pad densely covered with chalazae, chalazal setae long. <bold><italic>Metathorax.</italic></bold> With paired cluster of enlarged chalazae dorsally. <bold><italic>Legs.</italic></bold> Chalazae of tibia on lateral margins and many on dorsal surface. <bold><italic>Abdomen.</italic></bold> Terga III-VIII ventrolateral margins without enlarged chalazae; terga III-VIII dorsal scoli all subequal in size, tallest dorsal scoli 2-4 5 basal width; tergum IV dorsal scoli directed dorsally; terga III-VIII lateral rows not manifested; tergum III with paired apically acute scoli dorsally. Segment IX. Dorsal length subequal to combined length of remaining visible abdominal terga or at least V-VIII; without dorsal enlarged chalazae or scoli at apex; ventral extension subequal to dorsal extension.</p></tp:treatment-sec><tp:treatment-sec sec-type="material"><title>Material examined.</title><p><italic><tp:taxon-name><tp:taxon-name-part taxon-name-part-type="genus">Vanduzea</tp:taxon-name-part> <tp:taxon-name-part taxon-name-part-type="species">arquata</tp:taxon-name-part></tp:taxon-name></italic> Say, 1 adult, 1 nymph, USA: Maryland, Frederick County, Frederick, 2 August 1994, M.J. Rothschild, near Linden, Virginia, <!--PageBreak-->March 28, 1922 (<abbrev xmlns:xlink="http://www.w3.org/1999/xlink" content-type="institution" xlink:title="National Museum of Natural History in Washington, D.C." xlink:type="simple">USNM</abbrev>), 1 nymph, 1 adult, USA: North Carolina, Wake Co., Raleigh, 8 Aug 1986, S.H. McKamey lot #86-0808-2 (<abbrev xmlns:xlink="http://www.w3.org/1999/xlink" content-type="institution" xlink:title="National Museum of Natural History in Washington, D.C." xlink:type="simple">USNM</abbrev>), <italic><tp:taxon-name><tp:taxon-name-part taxon-name-part-type="genus">Robinia</tp:taxon-name-part> <tp:taxon-name-part taxon-name-part-type="species">pseudoacacia</tp:taxon-name-part></tp:taxon-name></italic> L., <tp:taxon-name><tp:taxon-name-part taxon-name-part-type="family">Fabaceae</tp:taxon-name-part></tp:taxon-name>; <italic><tp:taxon-name><tp:taxon-name-part taxon-name-part-type="genus">Vanduzea</tp:taxon-name-part> <tp:taxon-name-part taxon-name-part-type="species">laeta</tp:taxon-name-part></tp:taxon-name></italic> Goding, 1 adult, 4 nymphs, USA: Tuscon, Arizona, 5-12-29 E.D. Ball (<abbrev xmlns:xlink="http://www.w3.org/1999/xlink" content-type="institution" xlink:title="National Museum of Natural History in Washington, D.C." xlink:type="simple">USNM</abbrev>); <italic><tp:taxon-name><tp:taxon-name-part taxon-name-part-type="genus">Vanduzea</tp:taxon-name-part> <tp:taxon-name-part taxon-name-part-type="species">nolina</tp:taxon-name-part></tp:taxon-name></italic> Ball, 1 adult, 1 nymph, Nogales, E.D. Ball, Ar., 8-14-35, 7-30-37 (<abbrev xmlns:xlink="http://www.w3.org/1999/xlink" content-type="institution" xlink:title="National Museum of Natural History in Washington, D.C." xlink:type="simple">USNM</abbrev>); <italic><tp:taxon-name><tp:taxon-name-part taxon-name-part-type="genus">Vanduzea</tp:taxon-name-part> <tp:taxon-name-part taxon-name-part-type="species">segmentata</tp:taxon-name-part></tp:taxon-name></italic> Fowler, 1 adult, 1 nymph, USA: Brownsville, Texas, 5-3-38, Los Angles Co., California (<abbrev xmlns:xlink="http://www.w3.org/1999/xlink" content-type="institution" xlink:title="National Museum of Natural History in Washington, D.C." xlink:type="simple">USNM</abbrev>); <italic><tp:taxon-name><tp:taxon-name-part taxon-name-part-type="genus">Vanduzea</tp:taxon-name-part> <tp:taxon-name-part taxon-name-part-type="species">triguttata</tp:taxon-name-part></tp:taxon-name></italic> (Burmeister), 1 adult, 1 nymph, USA: Tucson, Arizona, June 16, 1933, P.W. Oman, (<abbrev xmlns:xlink="http://www.w3.org/1999/xlink" content-type="institution" xlink:title="National Museum of Natural History in Washington, D.C." xlink:type="simple">USNM</abbrev>). <italic><tp:taxon-name><tp:taxon-name-part taxon-name-part-type="genus">Vanduzea</tp:taxon-name-part></tp:taxon-name></italic> sp. 1, 1 adult, 1 nymph, ECUADOR (<abbrev xmlns:xlink="http://www.w3.org/1999/xlink" content-type="institution" xlink:title="National Museum of Natural History in Washington, D.C." xlink:type="simple">USNM</abbrev>).</p></tp:treatment-sec><tp:treatment-sec sec-type="Distribution"><title>Distribution.</title><p>Northern South America northward to Canada, Hawaii.</p></tp:treatment-sec><tp:treatment-sec sec-type="Biology"><title>Biology.</title><p>Similar to other <tp:taxon-name><tp:taxon-name-part taxon-name-part-type="tribe">Amastrini</tp:taxon-name-part></tp:taxon-name> genera, <italic><tp:taxon-name><tp:taxon-name-part taxon-name-part-type="genus">Vanduzea</tp:taxon-name-part></tp:taxon-name></italic> aggregate on their host plants and some species, for example <italic><tp:taxon-name><tp:taxon-name-part taxon-name-part-type="genus">Vanduzea</tp:taxon-name-part> <tp:taxon-name-part taxon-name-part-type="species">arquata</tp:taxon-name-part></tp:taxon-name></italic> (Funkhouser, 1915), are tended by <italic><tp:taxon-name><tp:taxon-name-part taxon-name-part-type="genus">Formica</tp:taxon-name-part></tp:taxon-name></italic> ants (<xref ref-type="bibr" rid="B23">Funkhouser 1915</xref>, <xref ref-type="bibr" rid="B22">Fritz 1983</xref>, <xref ref-type="bibr" rid="B9">Crocroft 2003</xref>). These treehoppers feed <!--PageBreak-->on herbaceous and woody dicot hosts, such as <italic><tp:taxon-name><tp:taxon-name-part taxon-name-part-type="genus">Albizia</tp:taxon-name-part> <tp:taxon-name-part taxon-name-part-type="species">julibrisson</tp:taxon-name-part></tp:taxon-name></italic>, <italic><tp:taxon-name><tp:taxon-name-part taxon-name-part-type="genus">Citrus</tp:taxon-name-part></tp:taxon-name></italic> sp., <italic><tp:taxon-name><tp:taxon-name-part taxon-name-part-type="genus">Melilotus</tp:taxon-name-part> <tp:taxon-name-part taxon-name-part-type="species">alba</tp:taxon-name-part></tp:taxon-name></italic>, <italic><tp:taxon-name><tp:taxon-name-part taxon-name-part-type="genus">Bidens</tp:taxon-name-part> <tp:taxon-name-part taxon-name-part-type="species">alba</tp:taxon-name-part></tp:taxon-name></italic>, <italic><tp:taxon-name><tp:taxon-name-part taxon-name-part-type="genus">Eupetorium</tp:taxon-name-part> <tp:taxon-name-part taxon-name-part-type="species">capillofolium</tp:taxon-name-part></tp:taxon-name></italic>, <italic><tp:taxon-name><tp:taxon-name-part taxon-name-part-type="genus">Lespedeza</tp:taxon-name-part></tp:taxon-name></italic> sp., <italic><tp:taxon-name><tp:taxon-name-part taxon-name-part-type="genus">Quercus</tp:taxon-name-part></tp:taxon-name></italic> sp., and <italic><tp:taxon-name><tp:taxon-name-part taxon-name-part-type="genus">Robinia</tp:taxon-name-part> <tp:taxon-name-part taxon-name-part-type="species">pseudoacacia</tp:taxon-name-part></tp:taxon-name></italic> (<xref ref-type="bibr" rid="B28">Kopp and Yonke 1973</xref>c, <xref ref-type="bibr" rid="B17">Dietrich et al. 1999</xref>). <italic><tp:taxon-name><tp:taxon-name-part taxon-name-part-type="genus">Vanduzea</tp:taxon-name-part></tp:taxon-name></italic> is a common and widespread genus in the Nearctic, Neotropics, West Indies, and has been introduced to the Hawaiian Islands (<xref ref-type="bibr" rid="B14">Deitz and Wallace 2012</xref>). SHM has observed them in Hawaii tended by ants, which are also introduced.</p></tp:treatment-sec><tp:treatment-sec sec-type="Discussion"><title>Discussion.</title><p>The nymph of <italic><tp:taxon-name><tp:taxon-name-part taxon-name-part-type="genus">Vanduzea</tp:taxon-name-part> <tp:taxon-name-part taxon-name-part-type="species">laeta</tp:taxon-name-part></tp:taxon-name></italic> has unequal but not posteriorly increasing or decreasing sizes of abdominal scoli with greatly elongate scoli on terga IV and V (Fig. <xref ref-type="fig" rid="F4">36</xref>). In contrast, <italic><tp:taxon-name><tp:taxon-name-part taxon-name-part-type="genus">Vanduzea</tp:taxon-name-part> <tp:taxon-name-part taxon-name-part-type="species">laeta</tp:taxon-name-part> <tp:taxon-name-part taxon-name-part-type="subspecies">nolina</tp:taxon-name-part></tp:taxon-name></italic> has abdominal scoli that are subequal in length and all short (Fig. <xref ref-type="fig" rid="F4">37</xref>), so the latter is here elevated to specific status.</p><!--PageBreak--><!--PageBreak--></tp:treatment-sec><tp:treatment-sec><!--Section generated to contain objects referenced in tp:taxon-treatment.--><fig id="F4" position="float" orientation="portrait"><label>Figures 29–37.</label><caption><p>Amastrine lateral views. <bold>29</bold> <italic><tp:taxon-name><tp:taxon-name-part taxon-name-part-type="genus">Neotynelia</tp:taxon-name-part> <tp:taxon-name-part taxon-name-part-type="species">pubescens</tp:taxon-name-part></tp:taxon-name></italic> <bold>30</bold> <italic><tp:taxon-name><tp:taxon-name-part taxon-name-part-type="genus">Neotynelia</tp:taxon-name-part></tp:taxon-name></italic> sp. 1 <bold>31</bold> <italic><tp:taxon-name><tp:taxon-name-part taxon-name-part-type="genus">Neotynelia</tp:taxon-name-part></tp:taxon-name></italic> sp. 2 (abdominal segment IX missing) <bold>32</bold> <italic><tp:taxon-name><tp:taxon-name-part taxon-name-part-type="genus">Neotynelia</tp:taxon-name-part></tp:taxon-name></italic> sp. 3 <bold>33</bold> <italic><tp:taxon-name><tp:taxon-name-part taxon-name-part-type="genus">Neotynelia</tp:taxon-name-part></tp:taxon-name></italic> sp. 4. <bold>34</bold> <italic><tp:taxon-name><tp:taxon-name-part taxon-name-part-type="genus">Tynelia</tp:taxon-name-part> <tp:taxon-name-part taxon-name-part-type="species">godoyae</tp:taxon-name-part></tp:taxon-name></italic> (courtesy of Camilo Flóres) <bold>35</bold> <italic><tp:taxon-name><tp:taxon-name-part taxon-name-part-type="genus">Vanduzea</tp:taxon-name-part> <tp:taxon-name-part taxon-name-part-type="species">arquata</tp:taxon-name-part></tp:taxon-name></italic> <bold>36</bold> <italic><tp:taxon-name><tp:taxon-name-part taxon-name-part-type="genus">Vanduzea</tp:taxon-name-part> <tp:taxon-name-part taxon-name-part-type="species">laeta</tp:taxon-name-part></tp:taxon-name></italic>. <bold>37</bold> <italic><tp:taxon-name><tp:taxon-name-part taxon-name-part-type="genus">Vanduzea</tp:taxon-name-part> <tp:taxon-name-part taxon-name-part-type="species">nolina</tp:taxon-name-part></tp:taxon-name></italic> (raised to specific rank).</p></caption><graphic xmlns:xlink="http://www.w3.org/1999/xlink" xlink:href="zookeys-524-065-g004.jpg" position="float" orientation="portrait" xlink:type="simple" id="oo_58709.jpg"/></fig><fig id="F5" position="float" orientation="portrait"><label>Figures 38–41.</label><caption><p>Amastrine lateral views. <bold>38</bold> <italic><tp:taxon-name><tp:taxon-name-part taxon-name-part-type="genus">Vanduzea</tp:taxon-name-part> <tp:taxon-name-part taxon-name-part-type="species">triguttata</tp:taxon-name-part></tp:taxon-name></italic> <bold>39–41</bold> <italic><tp:taxon-name><tp:taxon-name-part taxon-name-part-type="genus">Vanduzea</tp:taxon-name-part></tp:taxon-name></italic> sp. 1 from Ecuador, habitus and detail of thoracic nota and abdominal terga.</p></caption><graphic xmlns:xlink="http://www.w3.org/1999/xlink" xlink:href="zookeys-524-065-g005.jpg" position="float" orientation="portrait" xlink:type="simple" id="oo_58710.jpg"/></fig><fig id="F7" position="float" orientation="portrait"><label>Figures 54–64.</label><caption><p>Amastrine anterior views. <bold>54</bold> <italic><tp:taxon-name><tp:taxon-name-part taxon-name-part-type="genus">Idioderma</tp:taxon-name-part> <tp:taxon-name-part taxon-name-part-type="species">virescens</tp:taxon-name-part></tp:taxon-name></italic> exuvia <bold>55</bold> <italic><tp:taxon-name><tp:taxon-name-part taxon-name-part-type="genus">Neotynelia</tp:taxon-name-part> <tp:taxon-name-part taxon-name-part-type="species">nigra</tp:taxon-name-part></tp:taxon-name></italic> <bold>56</bold> <italic><tp:taxon-name><tp:taxon-name-part taxon-name-part-type="genus">Neotynelia</tp:taxon-name-part> <tp:taxon-name-part taxon-name-part-type="species">pubescens</tp:taxon-name-part></tp:taxon-name></italic> <bold>57</bold> <italic><tp:taxon-name><tp:taxon-name-part taxon-name-part-type="genus">Neotynelia</tp:taxon-name-part></tp:taxon-name></italic> sp. 1 <bold>58</bold> <italic><tp:taxon-name><tp:taxon-name-part taxon-name-part-type="genus">Neotynelia</tp:taxon-name-part></tp:taxon-name></italic> sp. 2 <bold>59</bold> <italic><tp:taxon-name><tp:taxon-name-part taxon-name-part-type="genus">Neotynelia</tp:taxon-name-part></tp:taxon-name></italic> sp. 3 <bold>60</bold> <italic><tp:taxon-name><tp:taxon-name-part taxon-name-part-type="genus">Neotynelia</tp:taxon-name-part></tp:taxon-name></italic> sp. 4 <bold>61</bold> <italic><tp:taxon-name><tp:taxon-name-part taxon-name-part-type="genus">Vanduzea</tp:taxon-name-part> <tp:taxon-name-part taxon-name-part-type="species">arquata</tp:taxon-name-part></tp:taxon-name></italic> <bold>62</bold> <italic><tp:taxon-name><tp:taxon-name-part taxon-name-part-type="genus">Vanduzea</tp:taxon-name-part> <tp:taxon-name-part taxon-name-part-type="species">laeta</tp:taxon-name-part></tp:taxon-name></italic> <bold>63</bold> <italic><tp:taxon-name><tp:taxon-name-part taxon-name-part-type="genus">Vanduzea</tp:taxon-name-part> <tp:taxon-name-part taxon-name-part-type="species">nolina</tp:taxon-name-part></tp:taxon-name></italic> <bold>64</bold> <italic><tp:taxon-name><tp:taxon-name-part taxon-name-part-type="genus">Vanduzea</tp:taxon-name-part></tp:taxon-name></italic> sp. 1 from Ecuador.</p></caption><graphic xmlns:xlink="http://www.w3.org/1999/xlink" xlink:href="zookeys-524-065-g007.jpg" position="float" orientation="portrait" xlink:type="simple" id="oo_58712.jpg"/></fig></tp:treatment-sec><ref-list><ref id="B23"><mixed-citation xmlns:xlink="http://www.w3.org/1999/xlink" xlink:type="simple"><person-group><name name-style="western"><surname>Funkhouser</surname><given-names>WD</given-names></name></person-group> (<year>1915</year>) <article-title>The life history of <italic><tp:taxon-name><tp:taxon-name-part taxon-name-part-type="genus">Vanduzea</tp:taxon-name-part> <tp:taxon-name-part taxon-name-part-type="species">arquata</tp:taxon-name-part></tp:taxon-name></italic> Say (<tp:taxon-name><tp:taxon-name-part taxon-name-part-type="family">Membracidae</tp:taxon-name-part></tp:taxon-name>).</article-title> <source>Psyche</source> <volume>22</volume>: <fpage>183</fpage>–<lpage>199</lpage>. doi: <ext-link xlink:type="simple" ext-link-type="doi" xlink:href="10.1155/1915/58763">10.1155/1915/58763</ext-link> </mixed-citation></ref><ref id="B22"><mixed-citation xmlns:xlink="http://www.w3.org/1999/xlink" xlink:type="simple"><person-group><name name-style="western"><surname>Fritz</surname><given-names>RS</given-names></name></person-group> (<year>1983</year>) <article-title>Ant protection of a host plant’s defoliator: consequence of an ant-membracid mutualism.</article-title> <source>Ecology</source> <volume>64</volume>: <fpage>789</fpage>–<lpage>797</lpage>. doi: <ext-link xlink:type="simple" ext-link-type="doi" xlink:href="10.2307/1937202">10.2307/1937202</ext-link> </mixed-citation></ref><ref id="B9"><mixed-citation xmlns:xlink="http://www.w3.org/1999/xlink" xlink:type="simple"><person-group><name name-style="western"><surname>Crocroft</surname><given-names>RB</given-names></name></person-group> (<year>2003</year>) <article-title>The social environment of an aggregating ant-attended treehopper (<tp:taxon-name><tp:taxon-name-part taxon-name-part-type="order">Hemiptera</tp:taxon-name-part></tp:taxon-name>: <tp:taxon-name><tp:taxon-name-part taxon-name-part-type="family">Membracidae</tp:taxon-name-part></tp:taxon-name>: <italic><tp:taxon-name><tp:taxon-name-part taxon-name-part-type="genus">Vanduzea</tp:taxon-name-part> <tp:taxon-name-part taxon-name-part-type="species">arquata</tp:taxon-name-part></tp:taxon-name></italic>).</article-title> <source>Journal of Insect Behavior</source> <volume>16</volume>(<issue>1</issue>): <fpage>79</fpage>–<lpage>95</lpage>. doi: <ext-link xlink:type="simple" ext-link-type="doi" xlink:href="10.1023/A:1022801429033">10.1023/A:1022801429033</ext-link> </mixed-citation></ref><ref id="B28"><mixed-citation xmlns:xlink="http://www.w3.org/1999/xlink" xlink:type="simple"><person-group><name name-style="western"><surname>Kopp</surname><given-names>DD</given-names></name><name name-style="western"><surname>Yonke</surname><given-names>TR</given-names></name></person-group> (<year>1973</year>) <article-title>The treehoppers of Missouri: Part 3. Subfamily <tp:taxon-name><tp:taxon-name-part taxon-name-part-type="subfamily">Smiliinae</tp:taxon-name-part></tp:taxon-name>; tribe <tp:taxon-name><tp:taxon-name-part taxon-name-part-type="tribe">Smiliini</tp:taxon-name-part></tp:taxon-name>.</article-title> <source>Journal of the Kansas Entomological Society</source> <volume>46</volume>: <fpage>375</fpage>–<lpage>421</lpage>. </mixed-citation></ref><ref id="B17"><mixed-citation xmlns:xlink="http://www.w3.org/1999/xlink" xlink:type="simple"><person-group><name name-style="western"><surname>Dietrich</surname><given-names>CH</given-names></name><name name-style="western"><surname>Rothschild</surname><given-names>MJ</given-names></name><name name-style="western"><surname>Deitz</surname><given-names>LL</given-names></name></person-group> (<year>1999</year>) <article-title>Checklist and host plants of the treehoppers (<tp:taxon-name><tp:taxon-name-part taxon-name-part-type="order">Hemiptera</tp:taxon-name-part></tp:taxon-name>: <tp:taxon-name><tp:taxon-name-part taxon-name-part-type="family">Membracidae</tp:taxon-name-part></tp:taxon-name>) of North Carolina.</article-title> <source>Proceedings of the Entomological Society of Washington</source> <volume>101</volume>(<issue>2</issue>): <fpage>242</fpage>–<lpage>262</lpage>. </mixed-citation></ref><ref id="B14"><mixed-citation xmlns:xlink="http://www.w3.org/1999/xlink" xlink:type="simple"><person-group><name name-style="western"><surname>Deitz</surname><given-names>LL</given-names></name><name name-style="western"><surname>Wallace</surname><given-names>MS</given-names></name></person-group> (<year>2012</year>) <article-title>Richness of the Nearctic treehopper fauna (<tp:taxon-name><tp:taxon-name-part taxon-name-part-type="order">Hemiptera</tp:taxon-name-part></tp:taxon-name>: <tp:taxon-name><tp:taxon-name-part taxon-name-part-type="family">Aetalionidae</tp:taxon-name-part></tp:taxon-name> and <tp:taxon-name><tp:taxon-name-part taxon-name-part-type="family">Membracidae</tp:taxon-name-part></tp:taxon-name>).</article-title> <source>Zootaxa</source> <volume>3423</volume>: <fpage>1</fpage>–<lpage>26</lpage>. </mixed-citation></ref></ref-list></tp:taxon-treatment>
